# Supplementary material for: A gene-based SNP resource and linkage map for the copepod Tigriopus californicus
Source: BMC Genomics. 2011 Nov 21;12:568. doi: 10.1186/1471-2164-12-568 (PMC3298550; doi:10.1186/1471-2164-12-568)
Supplement: Additional File 1 — "Table of markers used to create the linkage map. Showing calculated map positions, forward and reverse primer sequences, extension sequences with associated SD and SC alleles. Marker genotypes of a wide geographic sampling of populations, as well as sister species, are shown. Also shown is the sequence description from the most significant alignment obtained by Blast search (GenBank). Inferred San Diego and Santa Cruz triplet codons are shown, with the SNP position and amino acid translation. If SNPs are predicted to be synonymous, the number of additional synonymous alleles at the SNP site is indicated." [file 1471-2164-12-568-S1.XLSX]

## Sheet: Sheet2
Table of novel SNP markers, with their map positions, forward and reverse primer sequences, extension sequences for iPlex genotyping, population specific SNP alleles, and the best-match BLAST hit description for cDNA contigs or known gene sequence.
name	Marker	Source	chrom	position	Primer1	Primer2	Extension Sequence	SD	SC	Playa_Altimira	Los_Morros_Colorados	Royal_Palms	Santa_Catalina	Leo_Carillo	Santa_Cruz_Island	Carmel	Aguilar	Wizard	T_brevicornis	T_japonicus	Seq. Description
Tc27337	Tc27337_p373_rCyT	cDNA	1	0	ACGTTGGATGAGCAATTCAGTGGCAATGGG	ACGTTGGATGTCCCTCGTCAGCAGCAAAAC	TGCGGCGTGAGGAATACCCA	C	T	T	T	T	T	T	T	T	T	T	-	-	acyrthosiphon pisum serine protease mrna			P006	P006_S495	5	27.12
Tc20712	Tc20712_p221_rGyT	cDNA	1	5.15	ACGTTGGATGTAGTTTCCCCCTCATGGAAC	ACGTTGGATGGAGCAATCACCTTAAACACG	CTTCTCCCACGCTCAGGGTC	G	T	-	T	T	T	T	T	T	T	T	-	G	agkistrodon contortrix clone e33difj02fweqn microsatellite sequence			P008	P008_S313	5	30.44
Tc24598	Tc24598_p438_rGyC	cDNA	1	8.27	ACGTTGGATGCCGAAGAGCATGACAAGAAG	ACGTTGGATGTACAAAGTCACCGTCAGTCC	AAATGTCCCAGTAGTGCTCCAG	G	C	G	G	G	G	G	G	C	C	C	-	-	anopheles gambiae pest agap000615-pa partial cds			P011	P011_S440BC	9	12.97
Tc06762	Tc06762_p146_rGyA	cDNA	1	9.6	ACGTTGGATGTTTTCGAACCTCGCGAAGTC	ACGTTGGATGAGACCTGGTTCGCTTTCAAG	TTTAGCATTGTTTGGATCCTTAAAGAA	G	A	G	G	G	G	G	G	A/G	A	A	A/G	A	bos taurus secis-binding protein 2 (selenocysteine insertion sequence-binding protein 2) transcript variant 3 mrna			P012	P012_S267	6	0
P084	P084_S735	cDNA	1	9.6	GCAAATTCTGGTCCACCATC	ATGCACGTTTATGGCTACCG	TTTATCCGTACTGGTCTC	T	C	C	.	C	C	C	C	.	.	.	.	.	.			P016	P016_S506	1	12.91
Tc05495	Tc05495_p644_rGyA	cDNA	1	10.48	ACGTTGGATGGAATGGAAGCGTAGGGAATG	ACGTTGGATGCGTATGAACGTGAGGGATTC	CGAGTTACCACGCCA	G	A	-	G	G	G	G	G	A/G	G	G	-	-	lepeophtheirus salmonis pacific form clone lsal-evj-533-156 solute carrier family 25 member 42 complete cds			P017	P017_S314BC	2	12.23
P124	P124_S091	cDNA	1	12.47	ACACCAAACCATTGAGTGGC	ATATGTAGAAGACCGAGAGC	TACCCTGTTGATGCGA	C	T	T	.	T	T	T	T	.	.	.	.	.	.			P033	P033_S417	1	12.69
P033	P033_S417	cDNA	1	12.69	TCCCCAAGAGCAATAATCGG	GATCGAAGTTTTGGTAGGTC	TGAGAAAATCTCCTACTTACC	C	G	-	.	G	G	G	G	.	.	.	.	.	.			P040	P040_S036	4	6.8
Tc09350	Tc09350_p302_rAyG	cDNA	1	12.91	ACGTTGGATGCGGTCATCATAAAGAGTCGG	ACGTTGGATGCTTGTGGATCTTCACTGTGG	AGAGTCGGAGCCTG	A	G	G	G	G	G	G	G	G	G	G	G	G	apis mellifera nicotinic acetylcholine receptor alpha4 subunit complete alternatively spliced			P043	P043_S245	11	28.62
P016	P016_S506	cDNA	1	12.91	GTGAGTTTTGTCTCAAACGG	ATTGCCAAGCCAAGTAAGCG	TTTGTCTCAAACGGTTCACCCA	G	A	-	.	A/G	A/G	A/G	A	.	.	.	.	.	.			P045	P045_S471	10	20.37
Tc29558	Tc29558_p144_rTyG	cDNA	1	13.57	ACGTTGGATGAACATCAATGCTTTGTTCG	ACGTTGGATGAGAAACGGACAGTGACGATG	ACATCAATGCTTTGTTCGTTCGTCT	T	G	-	-	T	T	T	T	G	T	T	-	-	ixodes scapularis bromodomain and phd finger-containing protein mrna			P046	P046_S340	11	5
TcGDH	TcGDH_p427_rAyC	GenBank	1	18.32	ACGTTGGATGACGGATACCACCCTTACAAG	ACGTTGGATGACGAGATGATGGCTCCTATG	TGATGCGAATGCTGGGC	A	C	C	A/C	A	A	A/C	A	C	C	C	C	C	glutamate dehydrogenase (GDH) gene, partial cds; nuclear gene for mitochondrial			P051	P051_S168	7	3.8
Tc24626	Tc24626_p179_rAyG	cDNA	1	21.22	ACGTTGGATGATCATAAGGGCTTTACGCTG	ACGTTGGATGTTGAAGGCCGACCTTTAGAG	GCTGCGTACTTGGG	A	G	G	G	G	G	G	G	G	G	G	A	-	tetraodon nigroviridis full-length cdna			P060	P060_S200	2	19.9
Tc16704	Tc16704_p740_rGyA	cDNA	1	21.66	ACGTTGGATGTGATCCAAAGGCACATCAGC	ACGTTGGATGGCTGCCCATCCTCTATATTC	TCCGATCTCGTCCCATTAGGTA	G	A	G	A	A	A	A	A	A	A	A	-	-	culex quinquefasciatus smad nuclear-interacting protein mrna			P073	P073_S258	9	0
Tc08926	Tc08926_p372_rCyT	cDNA	1	22.98	ACGTTGGATGCGCTGACAAGCATCTTTTGG	ACGTTGGATGCATCAGAGCAATCCATGAGC	TGGGTTGTCAGACATT	C	T	C	T	T	T	T	T	T	T	T	C	C	tigriopus californicus isolate sd pyrroline-5-carboxylase reductase complete cds			P074	P074_S201	5	34.96
Tc43119	Tc43119_p489_rCyG	cDNA	1	24.77	ACGTTGGATGAATGGATGACGGAGAAGCGG	ACGTTGGATGACCGTGAAGATGGAACAACC	GGAGAAGCGGGGTGGGTC	C	G	-	G	G	C/G	C/G	G	C/G	G	G	C/G	G	strongylocentrotus purpuratus loc446287 protein partial mrna			P077	P077_S330	10	26.67
Tc06281	Tc06281_p563_rAyG	cDNA	1	25.21	ACGTTGGATGCTGGATGTTGACCTGGATAC	ACGTTGGATGATTGTTCCCGCCAAACCTTG	ATGTTGACCTGGATACGATATA	A	G	G	G	G	G	G	G	G	G	G	A	A	mus musculus actin binding protein 2a transcript variant mrna			P078	P078_S306	8	3.75
P155	P155_S430	cDNA	1	29.49	TTGGATCAGATCCAGCGGT	GCGAGGATTTGCAAGTACAC	AGATCCAGCGGTGCCTTAAACC	A	C	A/C	.	C	C	C	C	.	.	.	.	.	.			P084	P084_S735	1	9.6
Tc03506	Tc03506_p343_rTyC	cDNA	2	0	ACGTTGGATGGTACGCTTACAAAGGCCTTG	ACGTTGGATGTCTCGGGTAGTAGTCGATAG	CGCGATCATGCCAAGTTCTC	T	C	T	C	C	-	C	C	C	C	C	-	T	drosophila yakuba ge11271 (dyak\ge11271) mrna			P099	P099_S262	3	16.23
Tc32516	Tc32516_p240_rGyC	cDNA	2	3.36	ACGTTGGATGGTCAAGTGAATAGCTTCGCC	ACGTTGGATGAGCTGAGTAGCATTCGGAAC	CGTTTTCCCGTTGAGGAC	G	C	C	-	C	C	C	C	C	C	C	-	C	tetraodon nigroviridis full-length cdna			P102	P102_S185	3	14.68
P106	P106_S179	cDNA	2	5.58	CATTTCTTCTCCCACACCAG	AATGAGAAGCAATGCTCCTG	ACGGGGATCTTGAC	C	T	-	.	C	C	C	C	.	.	.	.	.	.			P103	P103_S365	7	19.81
P017	P017_S314BC	cDNA	2	12.23	ATGCTTGGCAATTTGGAGTG	TTTACCTCCAGGACATTGGC	GCAATTTGGAGTGTTCTGA	C	T	T	.	T	T	T	T	.	.	.	.	.	.			P106	P106_S179	2	5.58
Tc02159	Tc02159_p844_rCyA	cDNA	2	15.49	ACGTTGGATGCATCTCAACCCGCTGTTGTG	ACGTTGGATGCGATCATTCGAACGCTTGTG	CTGTTGTGGCCGCAGTC	C	A	A	A	A	A	A	A	A	A	A	C	A/C	nasonia vitripennis ensangp00000025395 mrna			P111	P111_S048	5	25.58
Tc03714	Tc03714_p380_rGyA	cDNA	2	17.26	ACGTTGGATGTCAGTTCATTCGACTCCACG	ACGTTGGATGTTTTGCCTTCGACCTCCTTG	GTACGGCCGAGAGGA	G	A	-	A	A	A	G	A	A	A	A	A	A	anopheles gambiae pest agap010700-pa complete cds			P112	P112_S247	12	0.22
Tc34853	Tc34853_p180_rGyA	cDNA	2	17.26	ACGTTGGATGAAGCCAACGTGTGTTCAGTC	ACGTTGGATGTAATTGACACAGTGATCGGC	CCCACCAGTTGTTTTCA	G	A	A	G	G	G	G	G	A	A	A	-	-	gallus gallus constitutive photomorphogenic protein mrna			P118	P118_S408	2	26.78
Tc05467	Tc05467_p578_rTyC	cDNA	2	17.48	ACGTTGGATGTACCACAATATTGGCCACCC	ACGTTGGATGCCATGAATTCTCTCAAAGGC	TTCGAAGCGATCCTTAAA	T	C	C	T	T	T	C	C	C	C	C	-	-	homo sapiens splicing arginine serine-rich 17a transcript variant transcribed rna			P124	P124_S091	1	12.47
Tc28786	Tc28786_p373_rCyG	cDNA	2	17.48	ACGTTGGATGACCTCGCCCACATTGATGTC	ACGTTGGATGTTCGAGCCAACATGGAATGC	TCCAACATGGACAACCT	C	G	C	-	G	G	*	G	G	G	G	-	C/G	ixodes scapularis intermediate mrna			P125	P125_S465	3	22.93
Tc13420	Tc13420_p203_rCyT	cDNA	2	17.7	ACGTTGGATGGGCCCACAAATTTATCCACC	ACGTTGGATGCATGGATCACGGTGTTCAAG	GCCTCCTTTCATAGCGA	C	T	C	T	C	C/T	C/T	T	T	T	T	-	-	ornithorhynchus anatinus thioredoxin mrna			P128	P128_S123	8	2.22
Tc31191	Tc31191_p1104_rAyT	cDNA	2	18.14	ACGTTGGATGGTCTCCTTGGTGATGTTGAC	ACGTTGGATGCGAACATTGTTGGACACGAC	GGAGCAAACGGATCCAAA	A	T	A	A	A	A	A	A	T	T	T	-	-	canis familiaris cereblon transcript variant 1 mrna			P130	P130_S198	10	20.59
Tc09164	Tc09164_p307_rAyG	cDNA	2	18.36	ACGTTGGATGCATGTGCTCATTGTGTTGGG	ACGTTGGATGCGACGGATGATAAGCACAAG	CGTCACAGACCCAGT	A	G	G	G	G	G	G	G	G	G	G	-	-	Pediculus humanus corporis conserved hypothetical protein, mRNA			P152	P152_S564	8	46.13
Tc22152	Tc22152_p740_rTyC	cDNA	2	19.02	ACGTTGGATGACCAGAAAGAAAGGCGTGAC	ACGTTGGATGCTGTACATTTGGGCCATACG	AAAGAAAGGCGTGACCAGGTCATTGAT	T	C	C	C	C	T	C	C	C	C	C	T	C/T	pan troglodytes tbc1 domain member transcript variant 1 mrna			P155	P155_S430	1	29.49
Tc09635	Tc09635_p589_rGyA	cDNA	2	19.24	ACGTTGGATGAAGCCGAGTTCTTGGAACCG	ACGTTGGATGTTTGGAAGTTGATGCGCACC	GGATCGTCGTATTGATCCGGGACCAAG	G	A	A	A	A	A	A	A	A	A	A	A/G	-	canis familiaris ethanolamine kinase-like protein eki2 mrna			P156	P156_S404	8	15.4
P060	P060_S200	cDNA	2	19.9	GAGGACCCATTTTTCCACAC	TCTTTTACAAGCACTCCTC	GAAGTCATCACACACG	G	A	-	.	A	A	A	A	.	.	.	.	.	.			P157	P157_S388	5	17.09
Tc00733	Tc00733_p565_rAyG	cDNA	2	21.68	ACGTTGGATGCGGCTCTGCGAACCATTTG	ACGTTGGATGATGGCCAAGCCAAAGTTGAC	GCTCTGCGAACCATTTGGCAAGA	A	G	-	G	G	G	G	G	G	G	G	-	-	rattus norvegicus dihydroxyacetone kinase 2 homolog ( cerevisiae) mrna (cdna clone image:7115952) containing frame-shift errors			P162	P162_S320	7	5.57
Tc02112	Tc02112_p1906_rAyG	cDNA	2	21.9	ACGTTGGATGTTGGTTCCATGGGCAGAAAG	ACGTTGGATGGAGCCATCATGTCTTACCTG	GCACACATTCCGCTC	A	G	G	G	G	G	G	G	G	G	G	-	-	synthetic construct drosophila melanogaster clone bo13822 encodes cg3999-ra			P167	P167_S326	12	12.2
Tc27746	Tc27746_p2629_rCyA	cDNA	2	22.12	ACGTTGGATGGCGGAGCACATGCTTTTCAA	ACGTTGGATGATAGTTCCAACTAGCACGCC	AATTGAATAAGTCCTAGGAAATTGATTC	C	A	A	C	C	C	C	C	A/C	C	C	C	C	drosophila willistoni gk17760 (dwil\gk17760) mrna			P169	P169_S291	4	1.57
Tc30751	Tc30751_p479_rTyC	cDNA	2	22.34	ACGTTGGATGTCATCATGAACGCCTTCACC	ACGTTGGATGTTGCGTCACGTTGATCGAGG	ACGCCTTCACCGGGGCGGGGCGCGATAT	T	C	C/T	T	T	T	T	T	C	C	C	C/T	-	caligus rogercresseyi clone crog-evp-511-064 suppressor of swi4 1 homolog complete cds			P171	P171_S257	5	18.21
Tc25078	Tc25078_p219_rAyT	cDNA	2	23.9	ACGTTGGATGTCCCAACTATGAAATGGCCG	ACGTTGGATGGAGTTGAATGTCTGGAGCAC	AAATGGCCGAGCACAAGCTTCAATC	A	T	T	T	A	A/T	A	T	T	T	T	-	-	taeniopygia guttata clone 0058p0058f04 phosphopantothenate cysteine ligase complete cds			P180	P180_S201	8	46.13
Tc30190	Tc30190_p2084_rGyA	cDNA	2	24.78	ACGTTGGATGTTCAAAGAAGGGTCCGTTCC	ACGTTGGATGTGGAAAAGATTGATCGAGGC	CCGTTCCGTCCATTAT	G	A	A	A	A	A	A	A	A	A	A	-	A	apis mellifera contactin cg1084-pa mrna			P184	P184_S336	7	20.92
Tc11432	Tc11432_p2113_rAyC	cDNA	2	26.78	ACGTTGGATGGTGGCAATCATCTCTTCCAG	ACGTTGGATGACTCTGTCAGGATCACTTGG	TCTTCCAGTTGAACTTCTTCGCATAT	A	C	C	C	C	C	C	C	C	C	C	-	C	rattus norvegicus von willebrand factor type egf and pentraxin domain containing 1 mrna
P118	P118_S408	cDNA	2	26.78	TCAAGGACACCATCAAGAGC	TCCGGACAAGATGTTCTTGC	AGAAGGACGCCTCCTA	T	C	-	.	C	C	C	C	.	.	.	.	.	ADP, ATP carrier
Tc23814	Tc23814_p338_rAyC	cDNA	2	27.44	ACGTTGGATGTGTACCAGCTGGTTATGAAG	ACGTTGGATGAGAAAGTTGAGACGCTCTCG	GCTGGTTATGAAGAAGTTCATGTCCAC	A	C	A/C	A	A	A	A	A	C	C	C	-	C	ixodes scapularis phosphatidylinositol 3-kinase mrna
Tc26617	Tc26617_p201_rAyG	cDNA	2	28.37	ACGTTGGATGGGTTTTAGACGACAGTGTGG	ACGTTGGATGACAGAGTTGCCTCGTATGAC	GGAGACAGGAAGAACAT	A	G	A	G	G	G	G	A/G	G	G	G	A	G	tsa: hippoglossus hippoglossus mrna sequence
Tc08484	Tc08484_p168_rTyC	cDNA	2	29.53	ACGTTGGATGCACATCATGTTGGATTGCGG	ACGTTGGATGTCACGTCGTCCAAGGTGGTG	TGTTGGATTGCGGCATGCACATGGG	T	C	T	T	T	T	T	T	C	C	C	C	C	drosophila simulans gd21460 (dsim\gd21460) mrna
Tc25941	Tc25941_p1352_rGyT	cDNA	2	30.64	ACGTTGGATGTTGATATGGTGTTGGCCACG	ACGTTGGATGTGGTCTCCACCATAGTCTTC	GGTGTTGGCCACGGATATGTC	G	T	T	T	T	G	G	G	T	T	T	G	-	bos taurus phosphodiesterase camp-specific (phosphodiesterase e2 dunce drosophila) mrna
Tc38636	Tc38636_p210_rAyT	cDNA	3	0	ACGTTGGATGTGTGCCAGCTAATTTGGGTC	ACGTTGGATGGTGACGCCAGGAGCAAATTC	TGGGTCAATGCTTCAT	A	T	T	A	A	A	A	A	T	T	T	-	T	tribolium castaneum malate dehydrogenase mrna
Tc28236	Tc28236_p379_rTyC	cDNA	3	0.88	ACGTTGGATGTGAGCTCCGCGAGAAAGTG	ACGTTGGATGCTTCGGCCAAAGACTTTTTC	GCCGACCAAGCCGATCC	T	C	C	C	C	C	C	C	C	C	C	-	-	anopheles gambiae pest agap001914-pa complete cds
Tc31787	Tc31787_p244_rCyT	cDNA	3	1.55	ACGTTGGATGTGATGGGTCCACAGCAATTC	ACGTTGGATGGATTTGAGACCTCGAACAAG	TGGGCGGAAAACACCGGTTGCCCCATC	C	T	T	C	T	T	T	T	T	T	T	-	-	mus musculus phospholipid scramblase 1 misc rna
Tc24897	Tc24897_p597_rTyC	cDNA	3	2.21	ACGTTGGATGTCGAGCAGAACAATCTTGGG	ACGTTGGATGATATGCCAAGGACTGCTCTG	AGAACAATCTTGGGATCGCC	T	C	C	C/T	T	C	C	T	C	C	C	T	-	strongylocentrotus purpuratus ensangp00000022084 partial mrna
Tc11301	Tc11301_p612_rTyC	cDNA	3	3.12	ACGTTGGATGGTGTGCCACACATGACCTTG	ACGTTGGATGCCAACGAGGTCAAGATCATC	ACATGACCTTGATTTGAACGC	T	C	C/T	C	C/T	C/T	C/T	C	C/T	C/T	C	T	T	apis mellifera stretchin-mlck cg18255- isoform a mrna
Tc30317	Tc30317_p392_rAyG	cDNA	3	4.96	ACGTTGGATGCACACTTCACTGATGTTCCC	ACGTTGGATGGAAAGGTGTTCAACGACTTC	CCGAGATTAGAGAACTCA	A	G	A	G	G	G	G	G	G	G	G	-	-	ixodes scapularis mrna
Tc29441	Tc29441_p1484_rAyC	cDNA	3	8.54	ACGTTGGATGAGACCACCCGCCAAACGTGT	ACGTTGGATGTGAGCGGAGCAAACTCATTC	CCCGCCAAACGTGTCCACCCAATTCAA	A	C	C	A	A	A	A	A	C	C	C	-	-	drosophila melanogaster archipelago transcript variant mrna
Tc26064	Tc26064_p417_rTyC	cDNA	3	14.68	ACGTTGGATGATGACAAAGTCCAAGCCGTG	ACGTTGGATGAAGGGCATCAAATCCTGGAC	TCTACGAAGAGTTCGC	T	C	C	C	C	C	C	C	C	C	C	-	-	tribolium castaneum jnk sapk-associated protein mrna
P102	P102_S185	cDNA	3	14.68	GCGTCAACGATGTTGAGAAC	TGGTGCCCATACATGAGTTC	GAACTTCATGGCCTTGAAGAT	A	T	T	.	T	T	T	T	.	.	.	.	.	.
P099	P099_S262	cDNA	3	16.23	TAGCAATCTTCGGTCACCAC	CAGCCCATTATGATTGCTCG	GGGTTTCCACGGGATA	T	C	C	.	C	C	C	C	.	.	.	.	.	.
Tc07376	Tc07376_p212_rTyC	cDNA	3	19.58	ACGTTGGATGACCGTTTTTGGCGAAGGTTG	ACGTTGGATGCGGCATTCAAGTCAAAGTGG	CGAAGGTTGTCGTGG	T	C	C/T	C/T	T	C/T	T	C/T	C/T	T	C/T	C	C	drosophila persimilis gl16763 (dper\gl16763) mrna
Tc39591	Tc39591_p451_rTyC	cDNA	3	20.24	ACGTTGGATGGATAACAAAGTTCCCAATGTC	ACGTTGGATGATTTGACCCCATGATCCCAG	GTTCCCAATGTCCATAGA	T	C	C/T	C	C	C/T	C	C	C	C/T	C	C	C	lepeophtheirus salmonis pacific form clone lsal-evj-527-347 histidyl-trna cytoplasmic complete cds
P125	P125_S465	cDNA	3	22.93	TTGTTGGACTTGATGCCTCG	GCTCGTATTGCTCGATCTTG	ATGTGGACAAATTGAA	G	A	A	.	A	A	A	A	.	.	.	.	.	.
Tc33612	Tc33612_p381_rGyA	cDNA	3	24.25	ACGTTGGATGGCTACTAATGGTGGTGACAG	ACGTTGGATGAAAGTCAACCTGGAGACGTG	CAGCACCCACTCCAGGTGTTTCAATCGT	G	A	G	G	G	G	G	G	A	A	A	-	-	acyrthosiphon pisum transcription factor ap-4 partial mrna
Tc31131	Tc31131_p994_rGyA	cDNA	3	26.48	ACGTTGGATGGCCTATGAGGATGTGTTACG	ACGTTGGATGGGCAGACAACCGTTGACAC	AAGTTCGAAAAGACTGGAA	G	A	G	G	G	G	G	G	A	A/G	A/G	G	-	drosophila melanogaster small optic lobes transcript variant mrna
Tc22708	Tc22708_p256_rTyC	cDNA	3	29.42	ACGTTGGATGGCCGCTGTTTGTAGTCATAC	ACGTTGGATGGTTCACTCAACGATGCTCTC	GAGCAACACCATGAAC	T	C	C/T	C	C	C/T	C	C	C	C/T	C	C	C	drosophila melanogaster ovo transcript variant mrna
Tc00516	Tc00516_p357_rTyC	cDNA	3	30.53	ACGTTGGATGTCCGATCACATCTCTCATGG	ACGTTGGATGATCAAAGTAGTCTGGCCGTG	CATGGTTGAGTTTGAGAG	T	C	C	T	C	C	C	C	C	C	C	-	-	apis mellifera cg10175- isoform c mrna
TcME2	TcME2_p419_rAyT	GenBank	3	30.53	ACGTTGGATGCGATTCACTAAAAATGGGAC	ACGTTGGATGCAAGATGAGCAAGTGGACAA	TAAAAATGGGACAAAATCTGAACT	A	T	-	T	T	T	T	T	T	T	T	-	-	ME2 (ME2) gene - malic enzyme 2, NAD(+)-dependent, mitochondrial
Tc06789	Tc06789_p755_rAyG	cDNA	3	31.86	ACGTTGGATGGATGGTACGGATCCAGAAAC	ACGTTGGATGACCGTCAGGATTCCATCTTG	TACGGATCCAGAAACCATACGATC	A	G	A	A	A	A	A	A	G	G	G	-	G	caligus clemensi clone ccle-evs-518-076 heat shock protein beta-1 complete cds
Tc01008	Tc01008_p362_rTyC	cDNA	3	32.74	ACGTTGGATGTCCTTCAAGCCCGTGTAGAG	ACGTTGGATGACAACTCGGGATTGAGCTTC	GTAGAGGCGTTCCCCGTGCTTGTGCA	T	C	C	T	T	T	T	T	C	C	C	C/T	T	aedes aegypti cullin partial mrna
Tc14140	Tc14140_p806_rAyG	cDNA	3	33.62	ACGTTGGATGTGAAAGCCTCGAACATCCTC	ACGTTGGATGTTGTGGCTCAAAAGCGCCC	AAGCCTCGAACATCCTCGTCCCA	A	G	G	G	G	G	A/G	G	G	G	G	-	A/G	strongylocentrotus purpuratus zinc finger protein mrna
Tc06625	Tc06625_p521_rTyA	cDNA	4	0	ACGTTGGATGTTTTGGAGGAGACCAAGGTG	ACGTTGGATGTCGAGATCAAGACCAGATCC	GGAGACCAAGGTGGTGACCTGCAT	T	A	A	T	T	T	T	T	T	T	T	A/T	A	aedes aegypti actin binding partial mrna
Tc36471	Tc36471_p1020_rTyC	cDNA	4	0.44	ACGTTGGATGCTTCAGCCGACCGTATTTAG	ACGTTGGATGCGGCCAAGAATCTGATGAAC	TACTGGCCACGTACGAGGTCTTGACGGT	T	C	C/T	C	C	T	C	T	C	C	C	TC	C/T	aedes aegypti actin binding partial mrna
Tc38141	Tc38141_p373_rCyT	cDNA	4	0.67	ACGTTGGATGATCAAGTCGAATGAAGCCGC	ACGTTGGATGTGTGTCACATTCGTGGCTTC	CCGCCGTGCAATTCTTCCAACG	C	T	T	T	T	T	T	T	T	T	T	-	C/T	apis mellifera mak10 amino-acid n-acetyltransferase subunit mrna
P169	P169_S291	cDNA	4	1.57	GTAGCCCCTCAAGGTTATGC	TCACGCTTGGCAACATGGAG	AAGGGCCAATATGTGGC	T	C	C	.	C	C	C	C	.	.	.	.	.	.
P040	P040_S036	cDNA	4	6.8	GAGGAAGTAGAGCCAATAGC	ACCACGATGGAAGTTGCTTG	CCAATAGCAACCATCA	C	T	T	.	C	T	T	T	.	.	.	.	.	.
Tc39888	Tc39888_p312_rTyG	cDNA	4	7.9	ACGTTGGATGGGGAAATGGTTTGCCTCCAC	ACGTTGGATGCTCCTTGGAGACGAATATGG	AACCTATTAAACGCATGGCGAACACC	T	G	G	T	T	G	G	T	G	G	G	-	-	homo sapiens transducin-like enhancer of split 3 (e drosophila) transcript variant mrna
Tc24769	Tc24769_p651_rTyC	cDNA	4	10.82	ACGTTGGATGTATCAGCGCTGGGAGTTTTG	ACGTTGGATGGGGATCTCTCAGCTTAAGAC	GCGCTGGGAGTTTTGGCAAAATT	T	C	C	C	T	C	C	C	C	C	C	-	C	pan troglodytes solute carrier family 24 (sodium potassium calcium exchanger) member transcript variant 5 mrna
Tc28121	Tc28121_p826_rGyA	cDNA	4	11.92	ACGTTGGATGAGTCTAGGAGATGCGGAAAC	ACGTTGGATGCGTGTCAAGTCGTCCTTGTG	CGAATTGGATAGGACCCTAAGTCTTCT	G	A	A	A	A	A	A	A	A	A	A	A	A	lepeophtheirus salmonis pacific form clone lsal-evj-522-062 syntaxin-18 complete cds
Tc02161	Tc02161_p2219_rGyA	cDNA	4	19.06	ACGTTGGATGAACATCCAATGAGCGTCAGC	ACGTTGGATGAGGGAGATGACAATGCCAAG	GTGCGGGGTCAAAACGCCGGAGA	G	A	G	G	G	G	A	G	A/G	G	G	-	-	drosophila ananassae gf23486 (dana\gf23486) mrna
P157	P157_S388	cDNA	5	17.09	CAAGTTCCTGGCCAAGAAAG	TCCATGAACATGTCCATCT	GGGAACGATGATTTGGAA	G	C	C/G	.	C	C	G	G	.	.	.	.	.	.
P171	P171_S257	cDNA	5	18.21	ATGTCTCAAAACGGCCTTCC	TCGAGGAAGTTTCGTTGCAC	GCCTTCCGGATCAGCGGTA	T	C	C	.	C	C	C	C	.	.	.	.	.	.
Tc32759	Tc32759_p288_rTyC	cDNA	5	19.98	ACGTTGGATGTAGTGAGCTGGACGATGTTC	ACGTTGGATGATCCCACCGAGGATCCAAAG	TCAGTTAGCTCCCCAAC	T	C	C	T	T	T	T	T	C	C	C	-	C	drosophila melanogaster cg13624 transcript variant mrna
Tc03318	Tc03318_p480_rTyC	cDNA	5	24.25	ACGTTGGATGTGATGGCATTGAGCGATTCC	ACGTTGGATGGACTCTCGGGCGGTTATTTG	TTGAGCGATTCCAAGCCATC	T	C	C	T	T	T	T	C	C	C	C	C	C/T	strongylocentrotus purpuratus loc443607 protein mrna
P111	P111_S048	cDNA	5	25.58	AAGTGTCTCTGCGAGTGCTG	TTCGAATGATGGGATCCGTG	CAACCTTCGTCGGATGTTCCCGG	C	G	C/G	.	G	C/G	C/G	-	.	.	.	.	.	.
Tc30332	Tc30332_p577_rCyT	cDNA	5	26.69	ACGTTGGATGAAAATCTCCTGCGATACCCG	ACGTTGGATGTGTCCAAAGGTCTTGCTCTG	CACTGAGCGAGTCAAGGA	C	T	T	T	T	T	T	T	T	T	T	-	C	homo sapiens acetoacetyl- mrna (cdna clone mgc:43836 image:5273267) complete cds
Tc03357	Tc03357_p704_rGyA	cDNA	5	27.12	ACGTTGGATGGTTCACGAGAGTTCATGGTC	ACGTTGGATGGTCTCGAATCCCAAATGAGC	AGTTCATGGTCACAAGAT	G	A	-	G	G	A	A	G	A	A	A	-	G	ornithorhynchus anatinus diadenosine tetraphosphatase mrna
P006	P006_S495	cDNA	5	27.12	GGGTATAGGGTTTGATCAAC	TTGAGGACCTTTTACGCAAC	AAGACCTGTGAAGAA	G	T	T	.	T	T	T	T	.	.	.	.	.	.
Tc05579	Tc05579_p258_rAyG	cDNA	5	27.78	ACGTTGGATGGGCTACTGAGATGAAAGAGG	ACGTTGGATGAAGGGTTCTTCTTCAACGGC	TGAAAGAGGTCCACTATTTGAAAGATCC	A	G	G	A	G	G	G	G	G	G	G	-	A	caligus clemensi clone ccle-evs-513-337 28s ribosomal protein mitochondrial precursor complete cds
TcP5CS	TcP5CS_p2737_rAyG	GenBank	5	27.78	ACGTTGGATGATGGTCTCATAGAGTGCCTG	ACGTTGGATGAAGACGCTCATGAAGTCCTC	CTGCAATCCACTTTGACC	A	G	G	A	A	A	A	G	G	G	G	-	A	pyrroline-5-carboxylase
Tc34449	Tc34449_p230_rTyC	cDNA	5	28.23	ACGTTGGATGTAGCGTTGGAAGCTGCTTTG	ACGTTGGATGCGGAGTATGATGATGATGTC	AAGCTGCTTTGGCTGAAGATAG	T	C	C	C	C	C	C	C	C	C	C	-	-	danio rerio zgc:100963 (zgc:100963) mrna
Tc24957	Tc24957_p240_rCyT	cDNA	5	28.45	ACGTTGGATGAGTGATATCGTTCGACCCTC	ACGTTGGATGCCAATCGAGATGAATCTGGC	GTGTCCTCCGTTCGC	C	T	-	C	C	C	C	C	T	T	T	-	-	drosophila virilis gj20028 (dvir\gj20028) mrna
Tc29634	Tc29634_p460_rAyT	cDNA	5	29.55	ACGTTGGATGGCAAGACGTGAAAGGTATCG	ACGTTGGATGATAGTACTTGGCCAACTCCC	ATATGGGCAACGGAAT	A	T	T	T	A	T	T	T	T	T	T	-	-	anopheles gambiae pest agap012046-pa partial cds
P008	P008_S313	cDNA	5	30.44	GGTTGATTGATTTTGCCTCC	TGGAGTGCAAAAGTCCATCG	GCCTCCATAGGCTCC	C	T	C/T	.	C	C	C	T	.	.	.	.	.	.
P074	P074_S201	cDNA	5	34.96	TTGCTCAAGTCAACCATGCC	GCAACCAGTTGATAGCTTCC	TCCTGTATTTTGCCT	C	G	G	.	G	G	G	G	.	.	.	.	.	.
Tc37998	Tc37998_p298_rGyA	cDNA	5	35.84	ACGTTGGATGCTGCTTCCCGGAAGAAAAAG	ACGTTGGATGTTCGAACCCAGCAGTATGAC	CGACGAAGTCAGGAGA	G	A	-	A	A	A	A	A	A	A	A	-	-	drosophila melanogaster sema-1a (sema-1a) transcript variant mrna
Tc30405	Tc30405_p1186_rAyG	cDNA	5	38.51	ACGTTGGATGTGGGAAGTGGACTCAATACC	ACGTTGGATGATGGACCTTACCCGTAGTTC	CCACCCATGACCAAACC	A	G	G	A	A	G	G	A	G	G	G	A	G	macaca fascicularis brain cdna clone: - human 24-dehydrocholesterol reductase eq:
Tc35806	Tc35806_p592_rAyG	cDNA	5	39.39	ACGTTGGATGAGATCTGTGTACGACCATCC	ACGTTGGATGCCATGACAATGCCGTCAATG	GATCTGTGTACGACCATCCCCGGAA	A	G	A	A	A	A	A	A	G	G	G	-	-	drosophila melanogaster cg6154 transcript variant mrna
Tc02465	Tc02465_p116_rCyT	cDNA	5	40.49	ACGTTGGATGGATCACTTCTGTACAGGAGG	ACGTTGGATGACCAGAAGTCGACATGTAGC	GAGGCAGCGTACTG	C	T	T	T	T	T	T	T	T	T	T	-	-	tribolium castaneum at-rich interactive domain-containing protein 5b (arid domain-containing protein 5b) (mrf1-like) (modulator recognition factor 2) (mrf-2) mrna
Tc09108	Tc09108_p436_rGyC	cDNA	5	42.49	ACGTTGGATGGAAATGCGTGACCATCCAGC	ACGTTGGATGCAGATGCGCGCATAAATCAC	CCATCCAGCGCACGCTGGACGGTCGTCT	G	C	C/G	G	G	G	G	G	C/G	C	C	C	C/G	drosophila melanogaster medea transcript variant mrna
Tc31421	Tc31421_p414_rAyG	cDNA	6	0	ACGTTGGATGATCCCAATGTTCCGACCAAG	ACGTTGGATGCCGTAGTCAATTCGCAATCC	GCCTTGATGATCCTTCACCG	A	G	G	G	G	G	G	G	G	G	G	-	-	pediculus humanus corporis alpha- mrna
P112	P112_S247	cDNA	6	0.22	TGGCTGCCTTTGAAGAGAAC	GAAACATCAAAGCAAGCAGG	AGAGAACATCACCTAA	C	T	-	.	T	-	-	-	.	.	.	.	.	.
Tc27986	Tc27986_p1613_rGyT	cDNA	6	1.58	ACGTTGGATGCTCTTGACGTGTGCAGATAC	ACGTTGGATGTTGCAGCATCATAGCTTGCG	TTCTTAATACACCCTTGCTT	G	T	T	T	T	G	T	T	T	T	T	-	-	macaca mulatta aldo-keto reductase family member transcript variant 1 mrna
Tc26965	Tc26965_p392_rGyA	cDNA	6	2.7	ACGTTGGATGGGAAGATCGAAATGTGTCGG	ACGTTGGATGACTCTTCCAAGAACCGCAAG	GGAAGATCGAAATGTGTCGGACAAAAC	G	A	A/G	A/G	G	G	G	A/G	A/G	G	G	G	-	nasonia vitripennis transcript variant 3 mrna
TcCYC	TcCYC_p846_rGyA	GenBank	6	4.26	ACGTTGGATGTACCAAGATGGTGTTCGCAG	ACGTTGGATGTGAACATAGCGCGTTACGAC	AAAGGCGACCGTGA	G	A	A	A	A	A	A	A	A	A	A	A	A	cytochrome c (CYC) gene, CYC-2
Tc26712	Tc26712_p735_rGyA	cDNA	6	5.58	ACGTTGGATGTGGAACAGCTTATCCAGGAG	ACGTTGGATGCAGAGGCTCTTTGTGATTGG	AGGAGATCGGACTGATACACAAA	G	A	A	G	A	A	A	A	A	A	A	-	-	anopheles gambiae pest agap011336-pa partial cds
Tc43057	Tc43057_p231_rTyC	cDNA	6	7.14	ACGTTGGATGTTCCCTTGGATTGGCACTTG	ACGTTGGATGCTCAACGAGACCTTAAACT	TGACCACTAGATCCATGAG	T	C	C/T	C/T	T	T	T	T	C	T	T	C	C	equus caballus kiaa1410 protein mrna
P167	P167_S326	cDNA	6	12.2	TGGCATCTTGATGTTTTCGC	ACTGAGGAAGGATCTTGAGG	AGGTTGGTCATTGT	T	C	C/T	.	C	C	C	C	.	.	.	.	.	myosin heavy chain
Tc07480	Tc07480_p428_rCyT	cDNA	6	16.79	ACGTTGGATGAAAGTCGTCCACATTCCAGG	ACGTTGGATGCAGATACAACGAGGCCATTC	AGGAGTATTCCAAGCATGTTCA	C	T	T	T	T	T	T	T	T	T	T	-	C/T	xenopus tropicalis tetratricopeptide repeat domain 37 mrna
Tc27371	Tc27371_p350_rTyA	cDNA	6	22.94	ACGTTGGATGAACTGTCACTGGAATAGGGC	ACGTTGGATGAAGAAGTGCCACCTTTCACG	ATCAACAATACCCATGTCATGCT	T	A	T	A/T	T	T	T	T	A/T	T	T	-	-	tetraodon nigroviridis full-length cdna
Tc37919	Tc37919_p279_rCyT	cDNA	6	47.95	ACGTTGGATGTTGCTTCACAGAAGAATCCC	ACGTTGGATGCAGCTTCAGCATTCACTGAC	TCCCTTCTTCTTATCGAAC	C	T	C/T	C/T	C	C/T	T	C	C/T	C/T	T	-	-	aedes aegypti heparan sulfate n-deacetylase n-sulfotransferase partial mrna
Tc26813	Tc26813_p957_rGyT	cDNA	7	0	ACGTTGGATGCGTGATGAGCCAGTACTTTG	ACGTTGGATGTAGTCTTTGGCTGTCTCTCC	AGTGCGACTTCAAAGG	G	T	T	T	T	T	T	T	T	T	T	G	T	lepeophtheirus salmonis pacific form clone lsal-evj-552-022 innexin inx2 complete cds
TcHSP70	TcHSP70_p1266_rCyT	R. Burton, unpub. data	7	3.8	ACGTTGGATGTCAAGCGAAACACCACCATC	ACGTTGGATGTCGTACACCTGAATGGTGAC	ACCTTCACCACCTACTC	C	T	-	T	T	T	T	T	T	T	T	-	T	70 kilodalton family of heat shock proteins
P051	P051_S168	cDNA	7	3.8	TCAAGCGAAACACCACCATC	TCGTACACCTGAATGGTGAC	CTTCACCACCTACTC	C	T	C/T	.	T	T	T	T	.	.	.	.	.	heat shock protein 70
P162	P162_S320	cDNA	7	5.57	GAAGATGCTTGAGTGGATGG	TCGGCGGAGGTGTACACTTT	AAGGCAATCTCCAGGAT	T	C	C	.	C	C	C	C	.	.	.	.	.	.
Tc24136	Tc24136_p202_rGyA	cDNA	7	6.9	ACGTTGGATGTAGACTTGAGGAATCGTGGG	ACGTTGGATGCGACGTCCAATTCAAAGCTC	CCTTGTCTCAACTCTTCATCTTGGAG	G	A	G	A	A	A	A	A	A	A	A	-	A	cavia porcellus mrna for tryptophan-trna partial cds
Tc26359	Tc26359_p487_rAyT	cDNA	7	10.02	ACGTTGGATGACAACAGTCTTCAGGGAAGC	ACGTTGGATGGAGTTTGTTGGAGGCTGATG	AGCGGCCAAGGGAG	A	T	A/T	T	T	T	T	T	T	T	T	T	T	athalia rosae cyc mrna for partial cds
Tc34574	Tc34574_p455_rTyC	cDNA	7	12.69	ACGTTGGATGCCACTGGCCAATTGAAGAGC	ACGTTGGATGTAGTGGGCATGGCTCTAAAG	TTCACCGTCAAGGATAG	T	C	-	T	T	T	T	T	C	C	C	-	-	caligus clemensi clone ccle-evs-504-150 lipoyltransferase mitochondrial precursor complete cds
Tc30832	Tc30832_p1001_rTyC	cDNA	7	14.24	ACGTTGGATGTTTTCAACAAGGTCAGGCCC	ACGTTGGATGCCGATATAACGTATCACACC	CAGTTGAAAGCCGAGAG	T	C	C/T	C/T	T	C/T	T	C/T	C/T	C/T	T	-	-	tigriopus californicus isolate sd5 mitochondrial rna polymerase complete cds nuclear gene for mitochondrial product
Tc05997	Tc05997_p430_rTyA	cDNA	7	16.23	ACGTTGGATGAAGAGCATGAAGACGCACTG	ACGTTGGATGTGGTGATGGTATACACCTCG	AGGTACAAAAACAGGGGATCCACTA	T	A	A	A	A	A	A	A/T	A	A	A	T	T	mus musculus adp-ribosylation factor-like mrna (cdna clone mgc:69604 image:5709669) complete cds
TcTFB1	TcTFB1_p824_rCyT	GenBank	7	16.23	ACGTTGGATGTGAAGGGCGGTTCGTTTGTG	ACGTTGGATGTTTCCAGGAAGTTAAAGGGC	ACGTGGGAGTGATGACT	C	T	T	T	C	C	C	T	T	T	T	-	-	mitochondrial transcription factor B1 (TFB1) gene, partial cds; nuclear gene for mitochondrial product
P103	P103_S365	cDNA	7	19.81	GAGATCTCAGGAGAGTTGC	AATGAGGAATCTTCTCTGGC	GAGTTGCAACATCTC	T	C	-	.	C	C	C/T	C	.	.	.	.	.	.
P184	P184_S336	cDNA	7	20.92	CTCCCGAATATCATGAAGGC	GGGTCCTCAACGGAAATAAC	AACCCTCAGATTTGGGAGT	G	C	G	.	G	G	G	G	.	.	.	.	.	electron transfer flavoprotein
Tc01480	Tc01480_p755_rCyG	cDNA	7	21.14	ACGTTGGATGATTCTCGAGGGAAATGCCAC	ACGTTGGATGCATCCATGCATGCCTGATAG	AATGCCACCGAGGACGAATC	C	G	G	C	C	C	C	G	G	G	G	C	-	aedes aegypti neprilysin partial mrna
Tc28058	Tc28058_p218_rAyT	cDNA	7	23.15	ACGTTGGATGTCTTCTTGGACGGTAGGAAC	ACGTTGGATGGAGGAAGCGCATCAACAATG	TCCACCAGTTCCGTCTG	A	T	A	A	A	A	A	A	T	A	A	A/T	A/T	strongylocentrotus purpuratus vasopressin-activated calcium-mobilizing receptor protein vacm-1 mrna
Tc05573	Tc05573_p261_rGyA	cDNA	7	26.05	ACGTTGGATGCTGAATACGATGGTAGTGTC	ACGTTGGATGTGTGAATCTATGGGTGGCTG	AATCCAGTTGATTCCACCAAT	G	A	-	G	G	G	G	G	A	A	A	-	G	danio rerio pyruvate dehydrogenase isoenzyme 2 mrna
Tc37856	Tc37856_p402_rGyA	cDNA	7	28.5	ACGTTGGATGTGGACAACGAGAAGAGCAAC	ACGTTGGATGTTAAAGGCCAGCAGGAGAAC	AAGAGCAATGGAAATGTAATCCACA	G	A	G	G	G	G	G	G	A	A	A	-	G	drosophila ananassae gf24555 (dana\gf24555) mrna
Tc33502	Tc33502_p290_rCyT	cDNA	8	0	ACGTTGGATGTCGAAGTTATGCTGAGGCCG	ACGTTGGATGTGAGGGAATTTGGGTCTCAC	TGCTGAGGCCGCTCAAAAGGG	C	T	C/T	C	C	C	C	C	T	T	T	-	-	tetraodon nigroviridis full-length cdna
Tc11639	Tc11639_p645_rCyA	cDNA	8	1.55	ACGTTGGATGCACAGATAGTTCTCGGTGAC	ACGTTGGATGAGGCCGATCTGTTGCAAATG	CAGATAGTTCTCGGTGACTTTCTTCAA	C	A	A	C	A	A	A	A	A	A	A	-	-	ixodes scapularis retinal mrna
P128	P128_S123	cDNA	8	2.22	TGTCGTATCTCGTCCTCTTC	AGAACACGAGAAGAAATTC	CTCGTCCTCTTCTTGGAATC	G	A	G	.	G	G	A	A	.	.	.	.	.	.
P078	P078_S306	cDNA	8	3.75	GGGTACTGTGGTGTCGATTC	AAGAGGACAGCAAATGGGAC	TGTCGATTCTCCTCGG	C	G	T	.	T	T	T	T	.	.	.	.	.	.
P156	P156_S404	cDNA	8	15.4	AATTTGATCTAGGAGCAACG	GCATTCAGTTCCAGTTTGAG	GGAGCAACGTTGCATTG	C	T	-	.	G	G	G	G	.	.	.	.	.	.
Tc37872	Tc37872_p623_rTyC	cDNA	8	22.45	ACGTTGGATGCGTGTCTGGGCATTTTATTG	ACGTTGGATGAGTGGAAGAAGAGGTAGGAG	GCAGTGGTGTGGCG	T	C	T	C	T	C	C	C	C	C	C	T	-	ixodes scapularis transforming growth factor-beta receptor type mrna
Tc00860	Tc00860_p904_rCyG	cDNA	8	23.11	ACGTTGGATGACGAGGGTCGGGAGATATTT	ACGTTGGATGGTCCAAATCAGACTTGTTGC	CATCTTGAGACACGATAAGGT	C	G	G	G	G	G	G	G	G	G	G	-	G	tribolium castaneum adp-ribosylation factor-like protein 13b (adp-ribosylation factor-like protein 2-like 1) (arl2-like protein 1) mrna
Tc33001	Tc33001_p563_rTyC	cDNA	8	23.77	ACGTTGGATGTGTTCTGGCTGTCTTTGAAG	ACGTTGGATGCATCGTTGAGAAGAGACTCG	CATGTCAACGAAATCTTGTACAT	T	C	C	C	C	C	C	C	C	C	C	-	C	apis mellifera nhe2 cg9256- isoform a mrna
Tc38451	Tc38451_p486_rAyG	cDNA	8	23.99	ACGTTGGATGTCACCTACAGTTTGCAGACC	ACGTTGGATGATGACGTGCTCGTCCACCTG	GACCGAGGAGGCCGA	A	G	-	A	A	A	A	G	G	G	G	A/G	G	tetraodon nigroviridis full-length cdna
TcGOT2	TcGOT2_p391_rTyA	R. Burton, unpub. data	8	25.1	ACGTTGGATGACGTTCCGTCCACTTGAAAC	ACGTTGGATGATACGCTCCAATTGGAGGTG	AAATGCTAAGTTAGCGGA	T	A	A	A	A	A	A	A	A	A	A	-	-	glutamic-oxaloacetic transaminase 2, mitochondrial (aspartate aminotransferase 2)
Tc39327	Tc39327_p664_rTyC	cDNA	8	26.21	ACGTTGGATGAATTCGCGGATTAGCGGAAG	ACGTTGGATGTTGTTTGGAGAGGGAAAGGC	AAACATTATGAAGGCCAGATGGGCG	T	C	C	C	C	C	C	C	C	C	C	-	C	pediculus humanus corporis b-cell cll lymphoma 6 member b mrna
TcGPT	TcGPT_p1420_rTyG	R. Burton, unpub. data	8	27.32	ACGTTGGATGATACAGCCTCCTTTTCAGCG	ACGTTGGATGCTGTATGGATGTGGTGGTTC	AAACTCTCGTAGGAAGC	T	G	T	GT	T	T	T	T	G	G	G	-	G	glutamic-pyruvate transaminase (alanine aminotransferase)
Tc03180	Tc03180_p1170_rCyG	cDNA	8	29.56	ACGTTGGATGTCACCATCGCTTTCATCACG	ACGTTGGATGGGAAGCATCATTTCCAGTCG	TCATCACGGATTCCAC	C	G	-	-	-	G	G	-	G	G	G	G	G	strongylocentrotus purpuratus hypothetical loc579418 mrna
Tc31626	Tc31626_p254_rCyT	cDNA	8	33.32	ACGTTGGATGCAAGAGCTCCGGATTGGTG	ACGTTGGATGCACGGATCGATTGAACAAGG	GGATTGGTGGGATGCCAACACAACTG	C	T	C/T	T	T	T	T	C/T	T	T	T	C	T-	culex quinquefasciatus tho complex subunit mrna
Tc03779	Tc03779_p1415_rAyT	cDNA	8	38.29	ACGTTGGATGGAAGCGGTAGAAATGATGCC	ACGTTGGATGACCAAGGGTGGTCTAGTTTG	ATGCCCATGCTCGGTCCAACCGAC	A	T	-	T	T	T	T	T	T	T	T	-	-	aedes aegypti beta- -galactosyltransferase partial mrna
Tc21931	Tc21931_p314_rCyT	cDNA	8	46.13	ACGTTGGATGATGATGGACTGCTTGTACGC	ACGTTGGATGGACTGTATTTGGAGCCCAAC	TTCCCTATGTGACCGA	C	T	-	C	C	C	C	C	T	T	T	C	-	caligus rogercresseyi clone crog-evm-511-345 rrna-processing protein fcf1 homolog complete cds
P152	P152_S564	cDNA	8	46.13	CGCCCCAGACGACGACGA	ATGCATTCGCGAAAGGCCTG	CTCCCTCAAAGCCTC	A	G	-	.	-	G	G	G	.	.	.	.	.	.
P180	P180_S201	cDNA	8	46.13	AATGTCTCGCAAGAGCTGG	TGGTGGTTACCTTTCGAAAT	GAGCTGGACCCAGACAC	T	C	-	.	C	C	C	C	.	.	.	.	.	.
TcRISP	TcRISP_p1671_rTyC	GenBank	8	48.16	ACGTTGGATGTGCACACACCGATCACAATC	ACGTTGGATGTCGTTGCGCGATCCTCAAAC	TCACAATCAAGAACTTGGGGTCCTT	T	C	C/T	C	C	C/T	C	C/T	C/T	C	C	C	C-	mitochondrial rieske iron-sulfur protein (RISP) gene, RISP-A allele, partial cds
P073	P073_S258	cDNA	9	0	ACTTGGATGTGGTGTCCTTG	CCAACACCAATGTCACCATC	GTGGTGTCCTTGGCCTCA	T	A	-	.	A	A	A	A	.	.	.	.	.	.
Tc33328	Tc33328_p510_rTyC	cDNA	9	3.13	ACGTTGGATGGTTATGGAGCCTATGCCAAG	ACGTTGGATGTGAACATGGACCAATCCTGC	CTTCAAAGGCATCACATCAAA	T	C	C	C	T	C	C/T	C	C	C	C	C/T	T	culex quinquefasciatus beta- mrna
Tc36339	Tc36339_p478_rTyC	cDNA	9	3.82	ACGTTGGATGGCGGTTCTGAAAATCCTGTG	ACGTTGGATGCTCATGAGTGGAAATGTC	CGCCTCCGTTCCGCTGTTGCTTCCAAA	T	C	-	C	C	C	C	C	C	C	C	T	C	aedes aegypti arp2 3 complex 20 kd subunit partial mrna
Tc23153	Tc23153_p1026_rAyC	cDNA	9	4.28	ACGTTGGATGTAACGTTGTGGTTGTGGCTG	ACGTTGGATGTGTTCTGCACTTTGCTCCTC	TAACGTTGTGGTTGTGGCTGTTGTTG	A	C	C	A/C	C	C	C	C	C	C	C	C	A/C	homo sapiens chromosome clone rp11- complete sequence
Tc01625	Tc01625_p393_rGyT	cDNA	9	7.42	ACGTTGGATGGTAGCTGAAGCGTTTCAAAG	ACGTTGGATGGTATTGTCCAAGTTGCAAGG	TGAAGCGTTTCAAAGATATCACAAGCAA	G	T	-	T	T	T	T	T	T	T	T	-	T	gallus gallus ubiquitin specific peptidase 15 transcript variant mrna
Tc39541	Tc39541_p619_rGyA	cDNA	9	8.75	ACGTTGGATGATGGCCACTCGACCTTGTTG	ACGTTGGATGGAGCGAAGTTGATAGACACC	ATAAAGAATTCGAGCTTGGGAACCCAC	G	A	G	G	G	G	G	A	A	A	A	A/G	G	rattus norvegicus urocanase domain containing 1 mrna
Tc07044	Tc07044_p511_rGyA	cDNA	9	11.42	ACGTTGGATGAAATGATGCGCGAGTGCAAG	ACGTTGGATGTAACGAGGATCTTCCTGGAG	GAGTGCAAGGCCATAAATTTAGA	G	A	-	G	G	G	G	G	A/G	G	G	-	A	drosophila grimshawi gh18088 (dgri\gh18088) mrna
Tc24859	Tc24859_p636_rAyG	cDNA	9	11.42	ACGTTGGATGAGTGACTGACTAAGGGAGTG	ACGTTGGATGCAATCTGTCTTTGGGCATGG	ACCATCGGACTCGTG	A	G	G	G	G	G	G	G	G	G	G	A	-	anopheles gambiae pest agap007698-pb complete cds
Tc33247	Tc33247_p408_rAyG	cDNA	9	11.42	ACGTTGGATGGGTTAATCCTGAGGCAATGG	ACGTTGGATGGGCATTCGCCGATCATATTG	ATGGCCCAACTACCC	A	G	G	G	G	G	G	G	G	G	G	G	A/G	drosophila melanogaster makorin 1 transcript variant mrna
P011	P011_S440BC	cDNA	9	12.97	ATGAAAGACTCTTAAGTCG	GATGTCTCACAAATCTCGCC	ACTCTTAAGTCGACAGAC	T	A	-	.	T	T	T	T	.	.	.	.	.	.
Tc28594	Tc28594_p741_rTyG	cDNA	9	18.17	ACGTTGGATGGAGGCAACTTGTCCCAAATG	ACGTTGGATGTAAAACGTGGTCATGGGCTC	CAACTTGTCCCAAATGTGATCAT	T	G	G	G	G	G	G	G	G	G	G	-	-	oncorhynchus mykiss dna-directed rna polymerases iii kda polypeptide mrna
Tc06401	Tc06401_p324_rCyT	cDNA	9	19.27	ACGTTGGATGATCACATGGGAGAGGCGATT	ACGTTGGATGGGTTCGTGGGCAACTATCG	CTCGTTCAAGGCCTTGTC	C	T	C	C	C	C	C	C	C	C	C	-	C	caenorhabditis elegans protein phosphatase family member (pph- ) (pph- ) complete cds
Tc13433	Tc13433_p1794_rTyG	cDNA	9	19.71	ACGTTGGATGTAGGTGGTTTAGGCGATCTC	ACGTTGGATGCATGCCCCTTTTAGGACTAC	GGCGGCGTGGATCAACCAGG	T	G	-	G	G	G	G	G	G	G	G	GT	G/T	apis mellifera skuld cg9936- isoform d mrna
Tc30677	Tc30677_p659_rCyG	cDNA	9	22.88	ACGTTGGATGGAATTTATCCCCCAACTCGG	ACGTTGGATGATCGAGCGTGTGATGATCTC	TGAGCAGGATCTTGATTAGGAA	C	G	C/G	C/G	G	G	G	C/G	G	G	G	-	-	canis familiaris dna-directed rna polymerase iii subunit kda polypeptide (rna polymerase iii subunit 2) mrna
Tc28278	Tc28278_p392_rAyG	cDNA	9	26.05	ACGTTGGATGCACCGCAAGAAGAAGACGAC	ACGTTGGATGATATTGCGCGAAACTCTGCC	GAAGAAGACGACGGTGTCAA	A	G	A/G	A/G	A	A/G	A	A	A/G	A/G	A	-	-	tribolium castaneum optomotor-blind-like mrna
Tc28684	Tc28684_p441_rAyG	cDNA	9	29.63	ACGTTGGATGGTTACCAACCGGTTCAACTC	ACGTTGGATGTGCCGCTGTCAAGCCTATTG	AGTGACTTGATTCTCTTTGAGAT	A	G	G	A	A	A	A	A	G	A	A	A	A	pediculus humanus corporis mrna
Tc06955	Tc06955_p129_rAyT	cDNA	10	0	ACGTTGGATGTGTGTGTGGAGAGAAAGTGC	ACGTTGGATGGTCTGAATCACATTTGAGGC	CACCTGGATGATTGCTTGAC	A	T	-	A	T	T	T	T	T	T	T	T	A/T	strongylocentrotus purpuratus hypothetical loc581887 mrna
Tc11989	Tc11989_p433_rGyT	cDNA	10	4.02	ACGTTGGATGCGCCCAAAATGTGCTGATTG	ACGTTGGATGCACCATCAAACCCGCAAATC	AATCCCCAGACCCGCATTCCCCG	G	T	G	T	T	T	T	T	T	T	T	G	T	drosophila grimshawi gh17934 (dgri\gh17934) mrna
Tc27070	Tc27070_p1691_rAyG	cDNA	10	9.69	ACGTTGGATGAGTCAATGGCCATGGACCC	ACGTTGGATGACGACGAAATCGCTCTTCTC	AATGGGGGCCTGAG	A	G	A	A	A	A	A	G	G	G	G	A/G	A	culex quinquefasciatus mucolipin- mrna
Tc02167	Tc02167_p408_rCyG	cDNA	10	10.79	ACGTTGGATGACTGCCAATCTGTTGACTGC	ACGTTGGATGGTGAAAGTGTGGGATTTGCG	GGAAGGAGCTTGAATACTCGTGACGGG	C	G	G	G	G	G	G	G	G	G	G	-	-	drosophila ananassae gf18111 (dana\gf18111) mrna
Tc08854	Tc08854_p239_rGyA	cDNA	10	11.23	ACGTTGGATGACCCGCATGCCATCAATTTG	ACGTTGGATGATGAGCATCCTATGGGAGAC	ATCTGGATATCTTTGCGATCAAA	G	A	A	G	G	G	G	G	A	G	G	A/G	A	strongylocentrotus purpuratus hypothetical loc580928 mrna
Tc41172	Tc41172_p593_rCyA	cDNA	10	13.01	ACGTTGGATGAGAGGAGGCCGCATATAAGG	ACGTTGGATGTTCGAGCCATCAAATCCGAG	AGGAGGCCGCATATAAGGGTAGTG	C	A	A/C	CA	C	C	C	C	C	C	C	-	C	anopheles gambiae pest agap008044-pa complete cds
Tc02567	Tc02567_p201_rAyG	cDNA	10	15.24	ACGTTGGATGGTCTATTCCATGGTTCTGCC	ACGTTGGATGTTTGGGCAAGACTCCACTTC	CTATTCCATGGTTCTGCCCGATCA	A	G	G	A	A	A	A	G	G	G	G	A/G	A	drosophila persimilis gl23577 (dper\gl23577) mrna
Tc18035	Tc18035_p583_rTyC	cDNA	10	16.12	ACGTTGGATGCGTATTTGGGCAATGGGATG	ACGTTGGATGTGATGGCAGCTTATCCGAAG	CCAGCCTTGACTAGTTGTTCTTT	T	C	-	C	C	C	C	C	C	C	C	-	-	drosophila ananassae gf11971 (dana\gf11971) mrna
P045	P045_S471	cDNA	10	20.37	ATTGGGATCCGACCCTGTTG	GGTTTGAACACCTGAAATGG	GGGATCTGGTTGTC	T	C	C	.	C	C	C	C	.	.	.	.	.	.
P130	P130_S198	cDNA	10	20.59	ACGTTCGTTTGTTAAGGCGG	GAACATTGCTGACAACGGAG	GTTTGTTAAGGCGGTAACTG	G	A	-	.	A	A	A	A	.	.	.	.	.	.
Tc30367	Tc30367_p337_rTyC	cDNA	10	20.81	ACGTTGGATGCGAGACAATAGCGAGTGAAC	ACGTTGGATGGTTGGTGCTTCATCGCAGTC	GCGGCCAAGTCGCATTCGCCCAT	T	C	C	T	T	T	T	T	C	C	C	-	T	equus caballus tbc1 domain member 20 mrna
Tc30567	Tc30567_p212_rAyG	cDNA	10	24.16	ACGTTGGATGATCATCGGAGAAGGAAGAGG	ACGTTGGATGTCGAGATTCTCGACCTTGTC	GAGGCCAAGCAAGAGCAGAT	A	G	G	A	A	A	A	G	A/G	G	G	A/G	G	caligus rogercresseyi clone crog-evp-513-020 opa3-like protein cg13603 complete cds
Tc06422	Tc06422_p285_rTyG	cDNA	10	25.53	ACGTTGGATGGCCTCCGATTAGTTGTCTTC	ACGTTGGATGGGTCGAGTACAAGATTGGAG	CGATCTTGGGCGCCAAATAATATC	T	G	G	G	G	G	G	G	G	G	G	-	T	marsupenaeus japonicus proliferating cell nuclear antigen complete cds
Tc08870	Tc08870_p887_rAyG	cDNA	10	26.44	ACGTTGGATGCCCATTTTGCCAATGGACTC	ACGTTGGATGTCTGGCTCGGCTTTGTAATC	TGCCAATGGACTCATCATCAAGCAAGG	A	G	A	A	A	A	A	A	A/G	A	A	-	A	drosophila yakuba ge17919 (dyak\ge17919) mrna
P077	P077_S330	cDNA	10	26.67	GTCTCAAACGCGAATGCAAG	TTGCTTGGTTCGAGGACATC	AGAAGCCACGGCCACGTTTTC	T	C	-	.	C	C	C	C	.	.	.	.	.	.
Tc27191	Tc27191_p271_rAyC	cDNA	10	27.11	ACGTTGGATGGACAGACTACACAACTGTCG	ACGTTGGATGAATTCCCTAACGCCTCCATC	ACAGACTACACAACTGTCGACCGTCCAA	A	C	C	A/C	C	C	A/C	C	C	C	C	A/C	C	ixodes scapularis ga-binding protein alpha mrna
Tc28028	Tc28028_p338_rAyG	cDNA	10	44.47	ACGTTGGATGGGATTAAGGTTCCAATCCGC	ACGTTGGATGAGAGAGTGTCTTCGAACACG	GGCCTTGATGGCGTTACAAGAGGCGGC	A	G	-	G	G	G	G	G	G	G	G	-	G	af378198rhynchosciara americana histone h1 histone h3 histone h4 histone h2a and histone h2b complete cds
Tc03331	Tc03331_p1462_rTyC	cDNA	11	0	ACGTTGGATGCGGATTGCATTCCTTGAAGC	ACGTTGGATGGGTCTCTGGACTCGATGATG	CCAACCTGTGAGTTGGCCCTCGAGACA	T	C	-	T	T	T	C	C	C	C	C	C	C	mus musculus ccr4-not transcription subunit 1 transcript variant mrna
P046	P046_S340	cDNA	11	5	GGGAAAACGGGCTCAAGATG	AAAGCTGCCCTTGTAAACGC	ACAAATTGGCTTTGCTTGG	C	T	-	.	T	T	T	T	.	.	.	.	.	.
Tc07733	Tc07733_p891_rCyT	cDNA	11	13.88	ACGTTGGATGGAACAAGGTGACAGTGAAGG	ACGTTGGATGCATGCCTCCCAACTATCTTC	AGTGAAGGATTTATCCTGATT	C	T	-	T	C	C	C	C	C/T	C	C	-	C	drosophila melanogaster chromosome complete sequence
Tc30264	Tc30264_p415_rGyA	cDNA	11	13.88	ACGTTGGATGGGACCAACTACCAACTTCTG	ACGTTGGATGTTGGCAAATTGGCAAACCCC	TTCAATCCAAGAAGCTTCGCCA	G	A	A	A	A	A	A	A	A	A	A	-	A	homo sapiens septin 7 transcript variant mrna
Tc30040	Tc30040_p430_rGyT	cDNA	11	17.69	ACGTTGGATGCAATCAAACTGCGCTCGAGG	ACGTTGGATGTTGAGACTGCGCAAGACTTC	GAGGCCATCGAGAAAATTGT	G	T	-	-	T	T	T	T	T	T	T	-	T	drosophila virilis gj22828 (dvir\gj22828) mrna
Tc04160	Tc04160_p1411_rTyC	cDNA	11	19.01	ACGTTGGATGAAGACAACTACGTGCCTGAG	ACGTTGGATGGCATCGGCATCGATGATGAC	CTGAGGACCTCATCTCCTTGTT	T	C	C	C	C	C	C	C	C	C	C	C	C/T	culex quinquefasciatus hyperplastic discs mrna
Tc02038	Tc02038_p974_rTyG	cDNA	11	21.45	ACGTTGGATGTAAGATCCAGGATCGATCGG	ACGTTGGATGAATTGATCAGCCGTTGACCC	CCAGGATCGATCGGTACAACCCCAAGC	T	G	G/T	G/T	T	G/T	T	G/T	G/T	G/T	G	G	-	apis mellifera muscle-specific protein 300 cg33715- isoform b mrna
Tc30876	Tc30876_p294_rAyG	cDNA	11	26.18	ACGTTGGATGTAGGTCACACGGTAGTTCTC	ACGTTGGATGTGGGTTCGGTCATCAACAAC	GGAAGATGATCTTGAGCTTGTC	A	G	G	G	G	G	G	A	G	G	G	-	-	culex quinquefasciatus glycogen mrna
TcHistoneH1	TcHistoneH1_p218_rTyC	GenBank	11	27.51	ACGTTGGATGGATTGATTCCCTTTTACCGC	ACGTTGGATGTCTGGGCTCTAAGTTGTGC	ATTGATTCCCTTTTACCGCGCATTT	T	C	-	C	T	-	C	C	C	C	C	C	-	histone H1 gene
P043	P043_S245	cDNA	11	28.62	GCATTGAGGATTGTGGCTTC	TGAGGAAAAATCACGTCCGC	ATTGTGGCTTCACACCTA	C	T	-	.	C	C	C	C	.	.	.	.	.	.
Tc03369	Tc03369_p345_rTyC	cDNA	11	33.84	ACGTTGGATGTTTGGCCAAGTTGATGGCTG	ACGTTGGATGTTGACAAGCTCCAACAGAAG	CTGCAATCTCTTCCGCGTCTTCAATTTG	T	C	C	C	C	C	C	C	C	C	C	-	C	culex quinquefasciatus myosin heavy mrna
TcME1	TcME1_p308_rGyA	GenBank	12	0	ACGTTGGATGTCTTGAACGCTCTGGAGAAC	ACGTTGGATGAGCAAGAGCCCGAAGATGAG	GGGACTGACCCCGGA	G	A	A	G	G	G	G	G	A/G	G	G	A/G	A/G	ME1 (ME1) gene, partial cds - malic enzyme 1, NADP(+)-dependent, cytosolic
P012	P012_S267	cDNA	12	0	GCAAACAGGACCGTGTTGAA	ACAAGATGGAACGGGTAGAG	CGTACACCTTGATCTTGCC	C	G	-	.	G	G	G	G	.	.	.	.	.	thioredoxin reductase 1
Tc17643	Tc17643_p616_rCyA	cDNA	12	5.91	ACGTTGGATGATTGGCCAAGCAACATGCAG	ACGTTGGATGAAGATCTTGGCGATCTGCAC	GCCAAGCAACATGCAGCCAATCCCGA	C	A	-	C	C	C	C	C	A	A	A	A/C	A	culex quinquefasciatus importin alpha re- mrna
Tc08680	Tc08680_p242_rAyC	cDNA	12	11.1	ACGTTGGATGTCCAGGAAGAGAGTTCCATC	ACGTTGGATGGAGACCATGCTCCATTATCC	CTTCTGTCTGCACTTTCCT	A	C	A	A	A	A	A	A/C	C	C	C	-	-	drosophila melanogaster unconventional myosin class xv transcript variant mrna
TcTFAM	TcTFAM_p487_rCyA	R. Burton, unpub. data	12	18.8	ACGTTGGATGTCCACCTTGTATTCTTCGGC	ACGTTGGATGAAGAAGTGGAGAGAGATGGC	GGCCAATTTCTCGGCCT	C	A	-	C	A	A	A	A	A	A	A	A	-	.
Tc30218	Tc30218_p216_rAyG	cDNA	12	24.45	ACGTTGGATGGGGTGGTTAACTTGGAACGC	ACGTTGGATGAGCGACCTTTCTCACTTGAC	TGGAACGCATGTTCGAAAC	A	G	-	A	A	A	A	G	G	G	G	G	G	drosophila pseudoobscura pseudoobscura ga27185 (dpse\ga27185) mrna
Tc25225	Tc25225_p1138_rGyA	cDNA	12	24.68	ACGTTGGATGAAAGAGGATATCGTCCTTGC	ACGTTGGATGCCATGTTTGACCGCATCGTG	GGAACGCCAATTGGGA	G	A	G	G	A	A	A	G	A/G	A/G	G	-	G	danio rerio eukaryotic translation elongation factor 1 alpha 1 complete cds
											.	.	.	.	.	.	.	.	.	.	.	.	.

## Sheet: primers
(precaption: Detailed captions are above relevant columns)
Table of markers used to create the linkage map, showing calculated map positions, forward and reverse primer sequences, extension sequences with associated SD and SC alleles.							Marker genotypes of a wide geographic sampling of populations, as well as sister species, are shown.													Also shown is the sequence description from the most significant sequence alignment obtained by blast search (Genbank)	Inferred San Diego and Santa Cruz triplet codons are shown, with the snp position and amino acid translation.
																											number of additional
Marker name	Source	chrom	position	Primer1	Primer2	Extension Sequence	SD	SC	Playa_Altimira	Los_Morros_Colorados	Royal_Palms	Santa_Catalina	Leo_Carillo	Santa_Cruz_Island	Carmel	Aguilar	Wizard	T_brevicornis	T_japonicus	Sequence Description (most significant alignment)	SD Triplet	SC Triplet	SNP Pos	SD AA	SC AA	synonymous	synonymous alleles
Tc27337	cDNA	1	0	ACGTTGGATGAGCAATTCAGTGGCAATGGG	ACGTTGGATGTCCCTCGTCAGCAGCAAAAC	TGCGGCGTGAGGAATACCCA	C	T	T	T	T	T	T	T	T	T	T	-	-	acyrthosiphon pisum serine protease mrna	CAC	CAT	3	H	H	1	0
Tc20712	cDNA	1	5.317	ACGTTGGATGTAGTTTCCCCCTCATGGAAC	ACGTTGGATGGAGCAATCACCTTAAACACG	CTTCTCCCACGCTCAGGGTC	G	T	-	T	T	T	T	T	T	T	T	-	G	agkistrodon contortrix clone e33difj02fweqn microsatellite sequence	-	-	-	-	-	-	-
Tc24598	cDNA	1	8.487	ACGTTGGATGCCGAAGAGCATGACAAGAAG	ACGTTGGATGTACAAAGTCACCGTCAGTCC	AAATGTCCCAGTAGTGCTCCAG	G	C	G	G	G	G	G	G	C	C	C	-	-	anopheles gambiae pest agap000615-pa partial cds	ATC	ATG	3	I	M	0	0
P084	cDNA	1	9.872	GCAAATTCTGGTCCACCATC	ATGCACGTTTATGGCTACCG	TTTATCCGTACTGGTCTC	T	C	C	-	C	C	C	C	-	-	-	-	-	cg3652-pa	CAT	CAC	3	H	H	1	0
Tc06762	cDNA	1	9.872	ACGTTGGATGTTTTCGAACCTCGCGAAGTC	ACGTTGGATGAGACCTGGTTCGCTTTCAAG	TTTAGCATTGTTTGGATCCTTAAAGAA	G	A	G	G	G	G	G	G	A/G	A	A	A/G	A	bos taurus secis-binding protein 2 (selenocysteine insertion sequence-binding protein 2) transcript variant 3 mrna	CAG	CAA	3	Q	Q	1	0
Tc05495	cDNA	1	10.767	ACGTTGGATGGAATGGAAGCGTAGGGAATG	ACGTTGGATGCGTATGAACGTGAGGGATTC	CGAGTTACCACGCCA	G	A	-	G	G	G	G	G	A/G	G	G	-	-	lepeophtheirus salmonis pacific form clone lsal-evj-533-156 solute carrier family 25 member 42 complete cds	TTG	TTA	3	L	L	1	0
P124	cDNA	1	12.778	ACACCAAACCATTGAGTGGC	ATATGTAGAAGACCGAGAGC	TACCCTGTTGATGCGA	C	T	T	-	T	T	T	T	-	-	-	-	-	-	CAG	CAA	3	Q	Q	1	2
P033	cDNA	1	13.009	TCCCCAAGAGCAATAATCGG	GATCGAAGTTTTGGTAGGTC	TGAGAAAATCTCCTACTTACC	C	G	-	-	G	G	G	G	-	-	-	-	-	-	-	-	-	-	-	-	-
P016	cDNA	1	13.239	GTGAGTTTTGTCTCAAACGG	ATTGCCAAGCCAAGTAAGCG	TTTGTCTCAAACGGTTCACCCA	G	A	-	-	A/G	A/G	A/G	A	-	-	-	-	-	tetraspanin 97e	-	-	-	-	-	-	-
Tc09350	cDNA	1	13.239	ACGTTGGATGCGGTCATCATAAAGAGTCGG	ACGTTGGATGCTTGTGGATCTTCACTGTGG	AGAGTCGGAGCCTG	A	G	G	G	G	G	G	G	G	G	G	G	G	apis mellifera nicotinic acetylcholine receptor alpha4 subunit complete alternatively spliced	TTA	TTG	3	L	L	1	0
Tc29558	cDNA	1	13.929	ACGTTGGATGAACATCAATGCTTTGTTCG	ACGTTGGATGAGAAACGGACAGTGACGATG	ACATCAATGCTTTGTTCGTTCGTCT	T	G	-	-	T	T	T	T	G	T	T	-	-	ixodes scapularis bromodomain and phd finger-containing protein mrna	-	-	-	-	-	-	-
TcGDH	GenBank	1	18.862	ACGTTGGATGACGGATACCACCCTTACAAG	ACGTTGGATGACGAGATGATGGCTCCTATG	TGATGCGAATGCTGGGC	A	C	C	A/C	A	A	A/C	A	C	C	C	C	C	[AY344462.1] glutamate dehydrogenase (GDH) gene, partial cds; nuclear gene for mitochondrial	GAG	GAA	3	E	E	1	1
Tc24626	cDNA	1	21.954	ACGTTGGATGATCATAAGGGCTTTACGCTG	ACGTTGGATGTTGAAGGCCGACCTTTAGAG	GCTGCGTACTTGGG	A	G	G	G	G	G	G	G	G	G	G	A	-	tetraodon nigroviridis full-length cdna	ATC	ACC	2	I	T	0	0
Tc16704	cDNA	1	22.409	ACGTTGGATGTGATCCAAAGGCACATCAGC	ACGTTGGATGGCTGCCCATCCTCTATATTC	TCCGATCTCGTCCCATTAGGTA	G	A	G	A	A	A	A	A	A	A	A	-	-	culex quinquefasciatus smad nuclear-interacting protein mrna	TGC	TGT	3	C	C	1	2
Tc08926	cDNA	1	23.767	ACGTTGGATGCGCTGACAAGCATCTTTTGG	ACGTTGGATGCATCAGAGCAATCCATGAGC	TGGGTTGTCAGACATT	C	T	C	T	T	T	T	T	T	T	T	C	C	tigriopus californicus isolate sd pyrroline-5-carboxylase reductase complete cds	TTC	TTT	3	F	F	1	0
Tc43119	cDNA	1	25.57	ACGTTGGATGAATGGATGACGGAGAAGCGG	ACGTTGGATGACCGTGAAGATGGAACAACC	GGAGAAGCGGGGTGGGTC	C	G	-	G	G	C/G	C/G	G	C/G	G	G	C/G	G	strongylocentrotus purpuratus loc446287 protein partial mrna	-	-	-	-	-	-	-
Tc06281	cDNA	1	26.041	ACGTTGGATGCTGGATGTTGACCTGGATAC	ACGTTGGATGATTGTTCCCGCCAAACCTTG	ATGTTGACCTGGATACGATATA	A	G	G	G	G	G	G	G	G	G	G	A	A	mus musculus actin binding protein 2a transcript variant mrna	-	-	-	-	-	-	-
P155	cDNA	1	30.588	TTGGATCAGATCCAGCGGT	GCGAGGATTTGCAAGTACAC	AGATCCAGCGGTGCCTTAAACC	A	C	A/C	-	C	C	C	C	-	-	-	-	-	-	-	-	-	-	-	-	-
Tc03506	cDNA	2	0	ACGTTGGATGGTACGCTTACAAAGGCCTTG	ACGTTGGATGTCTCGGGTAGTAGTCGATAG	CGCGATCATGCCAAGTTCTC	T	C	T	C	C	-	C	C	C	C	C	-	T	drosophila yakuba ge11271 (dyak\ge11271) mrna	TCA	TCG	3	S	S	1	2
Tc32516	cDNA	2	3.816	ACGTTGGATGGTCAAGTGAATAGCTTCGCC	ACGTTGGATGAGCTGAGTAGCATTCGGAAC	CGTTTTCCCGTTGAGGAC	G	C	C	-	C	C	C	C	C	C	C	-	C	tetraodon nigroviridis full-length cdna	CTG	CTC	3	L	L	1	2
P106	cDNA	2	6.301	CATTTCTTCTCCCACACCAG	AATGAGAAGCAATGCTCCTG	ACGGGGATCTTGAC	C	T	-	-	C	C	C	C	-	-	-	-	-	exonuclease i	TGC	TGT	3	C	C	1	0
P017	cDNA	2	8.53	ATGCTTGGCAATTTGGAGTG	TTTACCTCCAGGACATTGGC	GCAATTTGGAGTGTTCTGA	C	T	T	-	T	T	T	T	-	-	-	-	-	-	-	-	-	-	-	-	-
Tc02159	cDNA	2	10.702	ACGTTGGATGCATCTCAACCCGCTGTTGTG	ACGTTGGATGCGATCATTCGAACGCTTGTG	CTGTTGTGGCCGCAGTC	C	A	A	A	A	A	A	A	A	A	A	C	A/C	nasonia vitripennis ensangp00000025395 mrna	-	-	-	-	-	-	-
Tc03714	cDNA	2	12.524	ACGTTGGATGTCAGTTCATTCGACTCCACG	ACGTTGGATGTTTTGCCTTCGACCTCCTTG	GTACGGCCGAGAGGA	G	A	-	A	A	A	G	A	A	A	A	A	A	anopheles gambiae pest agap010700-pa complete cds	GAC	GAT	3	D	D	1	2
Tc34853	cDNA	2	12.524	ACGTTGGATGAAGCCAACGTGTGTTCAGTC	ACGTTGGATGTAATTGACACAGTGATCGGC	CCCACCAGTTGTTTTCA	G	A	A	G	G	G	G	G	A	A	A	-	-	gallus gallus constitutive photomorphogenic protein mrna	CAC	CAT	3	H	H	1	2
Tc05467	cDNA	2	12.754	ACGTTGGATGTACCACAATATTGGCCACCC	ACGTTGGATGCCATGAATTCTCTCAAAGGC	TTCGAAGCGATCCTTAAA	T	C	C	T	T	T	C	C	C	C	C	-	-	homo sapiens splicing arginine serine-rich 17a transcript variant transcribed rna	-	-	-	-	-	-	-
Tc28786	cDNA	2	12.754	ACGTTGGATGACCTCGCCCACATTGATGTC	ACGTTGGATGTTCGAGCCAACATGGAATGC	TCCAACATGGACAACCT	C	G	C	-	G	G	*	G	G	G	G	-	C/G	ixodes scapularis intermediate mrna	CTC	CTG	3	L	L	1	2
Tc13420	cDNA	2	12.985	ACGTTGGATGGGCCCACAAATTTATCCACC	ACGTTGGATGCATGGATCACGGTGTTCAAG	GCCTCCTTTCATAGCGA	C	T	C	T	C	C/T	C/T	T	T	T	T	-	-	ornithorhynchus anatinus thioredoxin mrna	GTC	ATC	1	V	I	0	0
Tc31191	cDNA	2	13.444	ACGTTGGATGGTCTCCTTGGTGATGTTGAC	ACGTTGGATGCGAACATTGTTGGACACGAC	GGAGCAAACGGATCCAAA	A	T	A	A	A	A	A	A	T	T	T	-	-	canis familiaris cereblon transcript variant 1 mrna	TTT	ATT	1	F	I	0	0
Tc09164	cDNA	2	13.674	ACGTTGGATGCATGTGCTCATTGTGTTGGG	ACGTTGGATGCGACGGATGATAAGCACAAG	CGTCACAGACCCAGT	A	G	G	G	G	G	G	G	G	G	G	-	-	Pediculus humanus corporis conserved hypothetical protein, mRNA	GTT	GTC	3	V	V	1	2
Tc22152	cDNA	2	14.365	ACGTTGGATGACCAGAAAGAAAGGCGTGAC	ACGTTGGATGCTGTACATTTGGGCCATACG	AAAGAAAGGCGTGACCAGGTCATTGAT	T	C	C	C	C	T	C	C	C	C	C	T	C/T	pan troglodytes tbc1 domain member transcript variant 1 mrna	GGT	GGC	3	G	G	1	2
Tc09635	cDNA	2	14.597	ACGTTGGATGAAGCCGAGTTCTTGGAACCG	ACGTTGGATGTTTGGAAGTTGATGCGCACC	GGATCGTCGTATTGATCCGGGACCAAG	G	A	A	A	A	A	A	A	A	A	A	A/G	-	canis familiaris ethanolamine kinase-like protein eki2 mrna	CGC	CAC	2	R	H	0	0
P060	cDNA	2	15.113	GAGGACCCATTTTTCCACAC	TCTTTTACAAGCACTCCTC	GAAGTCATCACACACG	G	A	-	-	A	A	A	A	-	-	-	-	-	-	TGC	TAC	2	C	Y	0	0
Tc00733	cDNA	2	16.701	ACGTTGGATGCGGCTCTGCGAACCATTTG	ACGTTGGATGATGGCCAAGCCAAAGTTGAC	GCTCTGCGAACCATTTGGCAAGA	A	G	-	G	G	G	G	G	G	G	G	-	-	rattus norvegicus dihydroxyacetone kinase 2 homolog ( cerevisiae) mrna (cdna clone image:7115952) containing frame-shift errors	GAA	GAG	3	E	E	1	0
Tc02112	cDNA	2	16.93	ACGTTGGATGTTGGTTCCATGGGCAGAAAG	ACGTTGGATGGAGCCATCATGTCTTACCTG	GCACACATTCCGCTC	A	G	G	G	G	G	G	G	G	G	G	-	-	synthetic construct drosophila melanogaster clone bo13822 encodes cg3999-ra	-	-	-	-	-	-	-
Tc27746	cDNA	2	17.163	ACGTTGGATGGCGGAGCACATGCTTTTCAA	ACGTTGGATGATAGTTCCAACTAGCACGCC	AATTGAATAAGTCCTAGGAAATTGATTC	C	A	A	C	C	C	C	C	A/C	C	C	C	C	drosophila willistoni gk17760 (dwil\gk17760) mrna	-	-	-	-	-	-	-
Tc30751	cDNA	2	17.406	ACGTTGGATGTCATCATGAACGCCTTCACC	ACGTTGGATGTTGCGTCACGTTGATCGAGG	ACGCCTTCACCGGGGCGGGGCGCGATAT	T	C	C/T	T	T	T	T	T	C	C	C	C/T	-	caligus rogercresseyi clone crog-evp-511-064 suppressor of swi4 1 homolog complete cds	ATT	ATC	3	I	I	1	1
Tc25078	cDNA	2	19.035	ACGTTGGATGTCCCAACTATGAAATGGCCG	ACGTTGGATGGAGTTGAATGTCTGGAGCAC	AAATGGCCGAGCACAAGCTTCAATC	A	T	T	T	A	A/T	A	T	T	T	T	-	-	taeniopygia guttata clone 0058p0058f04 phosphopantothenate cysteine ligase complete cds	TCA	TCT	3	S	S	1	2
Tc30190	cDNA	2	19.953	ACGTTGGATGTTCAAAGAAGGGTCCGTTCC	ACGTTGGATGTGGAAAAGATTGATCGAGGC	CCGTTCCGTCCATTAT	G	A	A	A	A	A	A	A	A	A	A	-	A	apis mellifera contactin cg1084-pa mrna	GAT	AAT	1	D	N	0	0
P118	cDNA	2	22.09	TCAAGGACACCATCAAGAGC	TCCGGACAAGATGTTCTTGC	AGAAGGACGCCTCCTA	T	C	-	-	C	C	C	C	-	-	-	-	-	ADP, ATP carrier	TAT	TAC	3	Y	Y	1	0
Tc11432	cDNA	2	22.09	ACGTTGGATGGTGGCAATCATCTCTTCCAG	ACGTTGGATGACTCTGTCAGGATCACTTGG	TCTTCCAGTTGAACTTCTTCGCATAT	A	C	C	C	C	C	C	C	C	C	C	-	C	rattus norvegicus von willebrand factor type egf and pentraxin domain containing 1 mrna	-	-	-	-	-	-	-
Tc23814	cDNA	2	22.803	ACGTTGGATGTGTACCAGCTGGTTATGAAG	ACGTTGGATGAGAAAGTTGAGACGCTCTCG	GCTGGTTATGAAGAAGTTCATGTCCAC	A	C	A/C	A	A	A	A	A	C	C	C	-	C	ixodes scapularis phosphatidylinositol 3-kinase mrna	ACA	ACC	3	T	T	1	2
Tc26617	cDNA	2	23.931	ACGTTGGATGGGTTTTAGACGACAGTGTGG	ACGTTGGATGACAGAGTTGCCTCGTATGAC	GGAGACAGGAAGAACAT	A	G	A	G	G	G	G	A/G	G	G	G	A	G	tsa: hippoglossus hippoglossus mrna sequence	ATT	ATC	3	I	I	1	2
Tc08484	cDNA	2	24.946	ACGTTGGATGCACATCATGTTGGATTGCGG	ACGTTGGATGTCACGTCGTCCAAGGTGGTG	TGTTGGATTGCGGCATGCACATGGG	T	C	T	T	T	T	T	T	C	C	C	C	C	drosophila simulans gd21460 (dsim\gd21460) mrna	-	-	-	-	-	-	-
Tc25941	cDNA	2	26.128	ACGTTGGATGTTGATATGGTGTTGGCCACG	ACGTTGGATGTGGTCTCCACCATAGTCTTC	GGTGTTGGCCACGGATATGTC	G	T	T	T	T	G	G	G	T	T	T	G	-	bos taurus phosphodiesterase camp-specific (phosphodiesterase e2 dunce drosophila) mrna	TCC	TCA	3	S	S	1	2
Tc38636	cDNA	3	0	ACGTTGGATGTGTGCCAGCTAATTTGGGTC	ACGTTGGATGGTGACGCCAGGAGCAAATTC	TGGGTCAATGCTTCAT	A	T	T	A	A	A	A	A	T	T	T	-	T	tribolium castaneum malate dehydrogenase mrna	ATA	ATT	3	I	I	1	1
Tc28236	cDNA	3	0.92	ACGTTGGATGTGAGCTCCGCGAGAAAGTG	ACGTTGGATGCTTCGGCCAAAGACTTTTTC	GCCGACCAAGCCGATCC	T	C	C	C	C	C	C	C	C	C	C	-	-	anopheles gambiae pest agap001914-pa complete cds	CCT	CCC	3	P	P	1	2
Tc31787	cDNA	3	1.62	ACGTTGGATGTGATGGGTCCACAGCAATTC	ACGTTGGATGGATTTGAGACCTCGAACAAG	TGGGCGGAAAACACCGGTTGCCCCATC	C	T	T	C	T	T	T	T	T	T	T	-	-	mus musculus phospholipid scramblase 1 misc rna	GCG	GTG	2	A	V	0	0
Tc24897	cDNA	3	2.141	ACGTTGGATGTCGAGCAGAACAATCTTGGG	ACGTTGGATGATATGCCAAGGACTGCTCTG	AGAACAATCTTGGGATCGCC	T	C	C	C/T	T	C	C	T	C	C	C	T	-	strongylocentrotus purpuratus ensangp00000022084 partial mrna	TTA	TTG	3	L	L	1	2
Tc11301	cDNA	3	2.533	ACGTTGGATGGTGTGCCACACATGACCTTG	ACGTTGGATGCCAACGAGGTCAAGATCATC	ACATGACCTTGATTTGAACGC	T	C	C/T	C	C/T	C/T	C/T	C	C/T	C/T	C	T	T	apis mellifera stretchin-mlck cg18255- isoform a mrna	AGC	GGC	1	S	G	0	0
Tc30317	cDNA	3	3.487	ACGTTGGATGCACACTTCACTGATGTTCCC	ACGTTGGATGGAAAGGTGTTCAACGACTTC	CCGAGATTAGAGAACTCA	A	G	A	G	G	G	G	G	G	G	G	-	-	ixodes scapularis mrna	ATC	ACC	2	I	T	0	0
Tc29441	cDNA	3	7.154	ACGTTGGATGAGACCACCCGCCAAACGTGT	ACGTTGGATGTGAGCGGAGCAAACTCATTC	CCCGCCAAACGTGTCCACCCAATTCAA	A	C	C	A	A	A	A	A	C	C	C	-	-	drosophila melanogaster archipelago transcript variant mrna	ATA	ATC	3	I	I	1	1
P102	cDNA	3	13.769	GCGTCAACGATGTTGAGAAC	TGGTGCCCATACATGAGTTC	GAACTTCATGGCCTTGAAGAT	A	T	T	-	T	T	T	T	-	-	-	-	-	-	ATT	ATA	3	I	I	1	1
Tc26064	cDNA	3	13.769	ACGTTGGATGATGACAAAGTCCAAGCCGTG	ACGTTGGATGAAGGGCATCAAATCCTGGAC	TCTACGAAGAGTTCGC	T	C	C	C	C	C	C	C	C	C	C	-	-	tribolium castaneum jnk sapk-associated protein mrna	-	-	-	-	-	-	-
P099	cDNA	3	15.493	TAGCAATCTTCGGTCACCAC	CAGCCCATTATGATTGCTCG	GGGTTTCCACGGGATA	T	C	C	-	C	C	C	C	-	-	-	-	-	gastric triacylglycerol lipase precursor	GGT	GGC	3	G	G	1	2
Tc07376	cDNA	3	17.795	ACGTTGGATGACCGTTTTTGGCGAAGGTTG	ACGTTGGATGCGGCATTCAAGTCAAAGTGG	CGAAGGTTGTCGTGG	T	C	C/T	C/T	T	C/T	T	C/T	C/T	T	C/T	C	C	drosophila persimilis gl16763 (dper\gl16763) mrna	GGT	GGC	3	G	G	1	2
Tc39591	cDNA	3	18.01	ACGTTGGATGGATAACAAAGTTCCCAATGTC	ACGTTGGATGATTTGACCCCATGATCCCAG	GTTCCCAATGTCCATAGA	T	C	C/T	C	C	C/T	C	C	C	C/T	C	C	C	lepeophtheirus salmonis pacific form clone lsal-evj-527-347 histidyl-trna cytoplasmic complete cds	ACA	ACG	3	T	T	1	2
P125	cDNA	3	20.302	TTGTTGGACTTGATGCCTCG	GCTCGTATTGCTCGATCTTG	ATGTGGACAAATTGAA	G	A	A	-	A	A	A	A	-	-	-	-	-	coiled-coil domain-containing protein 22 homolog	AAG	AAA	3	K	K	1	0
Tc33612	cDNA	3	21.75	ACGTTGGATGGCTACTAATGGTGGTGACAG	ACGTTGGATGAAAGTCAACCTGGAGACGTG	CAGCACCCACTCCAGGTGTTTCAATCGT	G	A	G	G	G	G	G	G	A	A	A	-	-	acyrthosiphon pisum transcription factor ap-4 partial mrna	GGC	GGT	3	G	G	1	2
Tc31131	cDNA	3	24.077	ACGTTGGATGGCCTATGAGGATGTGTTACG	ACGTTGGATGGGCAGACAACCGTTGACAC	AAGTTCGAAAAGACTGGAA	G	A	G	G	G	G	G	G	A	A/G	A/G	G	-	drosophila melanogaster small optic lobes transcript variant mrna	AAC	AAT	3	N	N	1	2
Tc22708	cDNA	3	25.971	ACGTTGGATGGCCGCTGTTTGTAGTCATAC	ACGTTGGATGGTTCACTCAACGATGCTCTC	GAGCAACACCATGAAC	T	C	C/T	C	C	C/T	C	C	C	C/T	C	C	C	drosophila melanogaster ovo transcript variant mrna	-	-	-	-	-	-	-
Tc00516	cDNA	3	26.638	ACGTTGGATGTCCGATCACATCTCTCATGG	ACGTTGGATGATCAAAGTAGTCTGGCCGTG	CATGGTTGAGTTTGAGAG	T	C	C	T	C	C	C	C	C	C	C	-	-	apis mellifera cg10175- isoform c mrna	ACT	ACC	3	T	T	1	2
TcME2	GenBank	3	26.638	ACGTTGGATGCGATTCACTAAAAATGGGAC	ACGTTGGATGCAAGATGAGCAAGTGGACAA	TAAAAATGGGACAAAATCTGAACT	A	T	-	T	T	T	T	T	T	T	T	-	-	[DQ901701.1] ME2 (ME2) gene - malic enzyme 2, NAD(+)-dependent, mitochondrial	-	-	-	-	-	-	-
Tc06789	cDNA	3	28.05	ACGTTGGATGGATGGTACGGATCCAGAAAC	ACGTTGGATGACCGTCAGGATTCCATCTTG	TACGGATCCAGAAACCATACGATC	A	G	A	A	A	A	A	A	G	G	G	-	G	caligus clemensi clone ccle-evs-518-076 heat shock protein beta-1 complete cds	-	-	-	-	-	-	-
Tc01008	cDNA	3	28.99	ACGTTGGATGTCCTTCAAGCCCGTGTAGAG	ACGTTGGATGACAACTCGGGATTGAGCTTC	GTAGAGGCGTTCCCCGTGCTTGTGCA	T	C	C	T	T	T	T	T	C	C	C	C/T	T	aedes aegypti cullin partial mrna	-	-	-	-	-	-	-
Tc14140	cDNA	3	29.902	ACGTTGGATGTGAAAGCCTCGAACATCCTC	ACGTTGGATGTTGTGGCTCAAAAGCGCCC	AAGCCTCGAACATCCTCGTCCCA	A	G	G	G	G	G	A/G	G	G	G	G	-	A/G	strongylocentrotus purpuratus zinc finger protein mrna	-	-	-	-	-	-	-
Tc06625	cDNA	4	0	ACGTTGGATGTTTTGGAGGAGACCAAGGTG	ACGTTGGATGTCGAGATCAAGACCAGATCC	GGAGACCAAGGTGGTGACCTGCAT	T	A	A	T	T	T	T	T	T	T	T	A/T	A	aedes aegypti actin binding partial mrna	-	-	-	-	-	-	-
Tc36471	cDNA	4	0.43	ACGTTGGATGCTTCAGCCGACCGTATTTAG	ACGTTGGATGCGGCCAAGAATCTGATGAAC	TACTGGCCACGTACGAGGTCTTGACGGT	T	C	C/T	C	C	T	C	T	C	C	C	TC	C/T	aedes aegypti actin binding partial mrna	-	-	-	-	-	-	-
Tc38141	cDNA	4	0.632	ACGTTGGATGATCAAGTCGAATGAAGCCGC	ACGTTGGATGTGTGTCACATTCGTGGCTTC	CCGCCGTGCAATTCTTCCAACG	C	T	T	T	T	T	T	T	T	T	T	-	C/T	apis mellifera mak10 amino-acid n-acetyltransferase subunit mrna	CGG	CGA	3	R	R	1	2
P169	cDNA	4	1.621	GTAGCCCCTCAAGGTTATGC	TCACGCTTGGCAACATGGAG	AAGGGCCAATATGTGGC	T	C	C	-	C	C	C	C	-	-	-	-	-	-	GCT	GCC	3	A	A	1	2
P040	cDNA	4	7.049	GAGGAAGTAGAGCCAATAGC	ACCACGATGGAAGTTGCTTG	CCAATAGCAACCATCA	C	T	T	-	C	T	T	T	-	-	-	-	-	regulator of nonsense transcripts 1	ACC	ATC	2	T	I	0	0
Tc39888	cDNA	4	8.139	ACGTTGGATGGGGAAATGGTTTGCCTCCAC	ACGTTGGATGCTCCTTGGAGACGAATATGG	AACCTATTAAACGCATGGCGAACACC	T	G	G	T	T	G	G	T	G	G	G	-	-	homo sapiens transducin-like enhancer of split 3 (e drosophila) transcript variant mrna	CCA	CCC	3	P	P	1	2
Tc24769	cDNA	4	11.205	ACGTTGGATGTATCAGCGCTGGGAGTTTTG	ACGTTGGATGGGGATCTCTCAGCTTAAGAC	GCGCTGGGAGTTTTGGCAAAATT	T	C	C	C	T	C	C	C	C	C	C	-	C	pan troglodytes solute carrier family 24 (sodium potassium calcium exchanger) member transcript variant 5 mrna	ATT	ATC	3	I	I	1	1
Tc28121	cDNA	4	12.189	ACGTTGGATGAGTCTAGGAGATGCGGAAAC	ACGTTGGATGCGTGTCAAGTCGTCCTTGTG	CGAATTGGATAGGACCCTAAGTCTTCT	G	A	A	A	A	A	A	A	A	A	A	A	A	lepeophtheirus salmonis pacific form clone lsal-evj-522-062 syntaxin-18 complete cds	CTG	CTA	3	L	L	1	2
Tc02161	cDNA	4	18.871	ACGTTGGATGAACATCCAATGAGCGTCAGC	ACGTTGGATGAGGGAGATGACAATGCCAAG	GTGCGGGGTCAAAACGCCGGAGA	G	A	G	G	G	G	A	G	A/G	G	G	-	-	drosophila ananassae gf23486 (dana\gf23486) mrna	-	-	-	-	-	-	-
P157	cDNA	5	0	CAAGTTCCTGGCCAAGAAAG	TCCATGAACATGTCCATCT	GGGAACGATGATTTGGAA	G	C	C/G	-	C	C	G	G	-	-	-	-	-	glutathione s-transferase	GAA	CAA	1	E	Q	0	0
P171	cDNA	5	1.089	ATGTCTCAAAACGGCCTTCC	TCGAGGAAGTTTCGTTGCAC	GCCTTCCGGATCAGCGGTA	T	C	C	-	C	C	C	C	-	-	-	-	-	gtp-binding protein rit	TAT	TAC	3	Y	Y	1	0
Tc32759	cDNA	5	2.849	ACGTTGGATGTAGTGAGCTGGACGATGTTC	ACGTTGGATGATCCCACCGAGGATCCAAAG	TCAGTTAGCTCCCCAAC	T	C	C	T	T	T	T	T	C	C	C	-	C	drosophila melanogaster cg13624 transcript variant mrna	CTA	CTG	3	L	L	1	2
Tc03318	cDNA	5	6.916	ACGTTGGATGTGATGGCATTGAGCGATTCC	ACGTTGGATGGACTCTCGGGCGGTTATTTG	TTGAGCGATTCCAAGCCATC	T	C	C	T	T	T	T	C	C	C	C	C	C/T	strongylocentrotus purpuratus loc443607 protein mrna	GAA	GAG	3	E	E	1	2
P111	cDNA	5	8.307	AAGTGTCTCTGCGAGTGCTG	TTCGAATGATGGGATCCGTG	CAACCTTCGTCGGATGTTCCCGG	C	G	C/G	-	G	C/G	C/G	-	-	-	-	-	-	exportin 4	GGC	GGG	3	G	G	1	2
Tc30332	cDNA	5	9.451	ACGTTGGATGAAAATCTCCTGCGATACCCG	ACGTTGGATGTGTCCAAAGGTCTTGCTCTG	CACTGAGCGAGTCAAGGA	C	T	T	T	T	T	T	T	T	T	T	-	C	homo sapiens acetoacetyl- mrna (cdna clone mgc:43836 image:5273267) complete cds	GAC	GAT	3	D	D	1	0
P006	cDNA	5	9.905	GGGTATAGGGTTTGATCAAC	TTGAGGACCTTTTACGCAAC	AAGACCTGTGAAGAA	G	T	T	-	T	T	T	T	-	-	-	-	-	cop9 signalosome complex subunit 2	-	-	-	-	-	-	-
Tc03357	cDNA	5	9.905	ACGTTGGATGGTTCACGAGAGTTCATGGTC	ACGTTGGATGGTCTCGAATCCCAAATGAGC	AGTTCATGGTCACAAGAT	G	A	-	G	G	A	A	G	A	A	A	-	G	ornithorhynchus anatinus diadenosine tetraphosphatase mrna	CAC	TAC	1	H	Y	0	0
Tc05579	cDNA	5	10.588	ACGTTGGATGGGCTACTGAGATGAAAGAGG	ACGTTGGATGAAGGGTTCTTCTTCAACGGC	TGAAAGAGGTCCACTATTTGAAAGATCC	A	G	G	A	G	G	G	G	G	G	G	-	A	caligus clemensi clone ccle-evs-513-337 28s ribosomal protein mitochondrial precursor complete cds	CCT	CCC	3	P	P	1	2
TcP5CS	GenBank	5	10.588	ACGTTGGATGATGGTCTCATAGAGTGCCTG	ACGTTGGATGAAGACGCTCATGAAGTCCTC	CTGCAATCCACTTTGACC	A	G	G	A	A	A	A	G	G	G	G	-	A	[AF512517.1] pyrroline-5-carboxylase	-	-	-	-	-	-	-
Tc34449	cDNA	5	11.047	ACGTTGGATGTAGCGTTGGAAGCTGCTTTG	ACGTTGGATGCGGAGTATGATGATGATGTC	AAGCTGCTTTGGCTGAAGATAG	T	C	C	C	C	C	C	C	C	C	C	-	-	danio rerio zgc:100963 (zgc:100963) mrna	GAT	GAC	3	D	D	1	0
Tc24957	cDNA	5	11.246	ACGTTGGATGAGTGATATCGTTCGACCCTC	ACGTTGGATGCCAATCGAGATGAATCTGGC	GTGTCCTCCGTTCGC	C	T	-	C	C	C	C	C	T	T	T	-	-	drosophila virilis gj20028 (dvir\gj20028) mrna	AAG	AAA	3	K	K	1	2
Tc29634	cDNA	5	12.38	ACGTTGGATGGCAAGACGTGAAAGGTATCG	ACGTTGGATGATAGTACTTGGCCAACTCCC	ATATGGGCAACGGAAT	A	T	T	T	A	T	T	T	T	T	T	-	-	anopheles gambiae pest agap012046-pa partial cds	-	-	-	-	-	-	-
P008	cDNA	5	13.294	GGTTGATTGATTTTGCCTCC	TGGAGTGCAAAAGTCCATCG	GCCTCCATAGGCTCC	C	T	C/T	-	C	C	C	T	-	-	-	-	-	aldehyde oxidase	-	-	-	-	-	-	-
P074	cDNA	5	18.044	TTGCTCAAGTCAACCATGCC	GCAACCAGTTGATAGCTTCC	TCCTGTATTTTGCCT	C	G	G	-	G	G	G	G	-	-	-	-	-	neurogenic locus notch protein	-	-	-	-	-	-	-
Tc37998	cDNA	5	18.988	ACGTTGGATGCTGCTTCCCGGAAGAAAAAG	ACGTTGGATGTTCGAACCCAGCAGTATGAC	CGACGAAGTCAGGAGA	G	A	-	A	A	A	A	A	A	A	A	-	-	drosophila melanogaster sema-1a (sema-1a) transcript variant mrna	AAC	AAT	3	N	N	1	2
Tc30405	cDNA	5	21.832	ACGTTGGATGTGGGAAGTGGACTCAATACC	ACGTTGGATGATGGACCTTACCCGTAGTTC	CCACCCATGACCAAACC	A	G	G	A	A	G	G	A	G	G	G	A	G	macaca fascicularis brain cdna clone: - human 24-dehydrocholesterol reductase eq:	GGT	GGC	3	G	G	1	2
Tc35806	cDNA	5	22.772	ACGTTGGATGAGATCTGTGTACGACCATCC	ACGTTGGATGCCATGACAATGCCGTCAATG	GATCTGTGTACGACCATCCCCGGAA	A	G	A	A	A	A	A	A	G	G	G	-	-	drosophila melanogaster cg6154 transcript variant mrna	AAT	AAC	3	N	N	1	2
Tc02465	cDNA	5	23.964	ACGTTGGATGGATCACTTCTGTACAGGAGG	ACGTTGGATGACCAGAAGTCGACATGTAGC	GAGGCAGCGTACTG	C	T	T	T	T	T	T	T	T	T	T	-	-	tribolium castaneum at-rich interactive domain-containing protein 5b (arid domain-containing protein 5b) (mrf1-like) (modulator recognition factor 2) (mrf-2) mrna	CCG	CCA	3	P	P	1	2
Tc09108	cDNA	5	26.144	ACGTTGGATGGAAATGCGTGACCATCCAGC	ACGTTGGATGCAGATGCGCGCATAAATCAC	CCATCCAGCGCACGCTGGACGGTCGTCT	G	C	C/G	G	G	G	G	G	C/G	C	C	C	C/G	drosophila melanogaster medea transcript variant mrna	CTC	CTG	3	L	L	1	2
P012	cDNA	6	0	GCAAACAGGACCGTGTTGAA	ACAAGATGGAACGGGTAGAG	CGTACACCTTGATCTTGCC	C	G	-	-	G	G	G	G	-	-	-	-	-	thioredoxin reductase 1	CCG	CCC	3	P	P	1	2
Tc31421	cDNA	6	0.031	ACGTTGGATGATCCCAATGTTCCGACCAAG	ACGTTGGATGCCGTAGTCAATTCGCAATCC	GCCTTGATGATCCTTCACCG	A	G	G	G	G	G	G	G	G	G	G	-	-	pediculus humanus corporis alpha- mrna	CGT	CGC	3	R	R	1	2
Tc27986	cDNA	6	1.598	ACGTTGGATGCTCTTGACGTGTGCAGATAC	ACGTTGGATGTTGCAGCATCATAGCTTGCG	TTCTTAATACACCCTTGCTT	G	T	T	T	T	G	T	T	T	T	T	-	-	macaca mulatta aldo-keto reductase family member transcript variant 1 mrna	-	-	-	-	-	-	-
Tc26965	cDNA	6	2.04	ACGTTGGATGGGAAGATCGAAATGTGTCGG	ACGTTGGATGACTCTTCCAAGAACCGCAAG	GGAAGATCGAAATGTGTCGGACAAAAC	G	A	A/G	A/G	G	G	G	A/G	A/G	G	G	G	-	nasonia vitripennis transcript variant 3 mrna	ACG	ACA	3	T	T	1	2
TcCYC	GenBank	6	2.969	ACGTTGGATGTACCAAGATGGTGTTCGCAG	ACGTTGGATGTGAACATAGCGCGTTACGAC	AAAGGCGACCGTGA	G	A	A	A	A	A	A	A	A	A	A	A	A	[AF091460.1] cytochrome c (CYC) gene, CYC-2	TCG	TCC	3	S	S	1	2
Tc26712	cDNA	6	4.344	ACGTTGGATGTGGAACAGCTTATCCAGGAG	ACGTTGGATGCAGAGGCTCTTTGTGATTGG	AGGAGATCGGACTGATACACAAA	G	A	A	G	A	A	A	A	A	A	A	-	-	anopheles gambiae pest agap011336-pa partial cds	TTG	TTA	3	L	L	1	0
Tc43057	cDNA	6	5.987	ACGTTGGATGTTCCCTTGGATTGGCACTTG	ACGTTGGATGCTCAACGAGACCTTAAACT	TGACCACTAGATCCATGAG	T	C	C/T	C/T	T	T	T	T	C	T	T	C	C	equus caballus kiaa1410 protein mrna	AAC	AAA	3	N	K	0	0
Tc07480	cDNA	6	16.292	ACGTTGGATGAAAGTCGTCCACATTCCAGG	ACGTTGGATGCAGATACAACGAGGCCATTC	AGGAGTATTCCAAGCATGTTCA	C	T	T	T	T	T	T	T	T	T	T	-	C/T	xenopus tropicalis tetratricopeptide repeat domain 37 mrna	CTG	TTG	1	L	L	1	0
Tc27371	cDNA	6	22.178	ACGTTGGATGAACTGTCACTGGAATAGGGC	ACGTTGGATGAAGAAGTGCCACCTTTCACG	ATCAACAATACCCATGTCATGCT	T	A	T	A/T	T	T	T	T	A/T	T	T	-	-	tetraodon nigroviridis full-length cdna	-	-	-	-	-	-	-
Tc26813	cDNA	7	0	ACGTTGGATGCGTGATGAGCCAGTACTTTG	ACGTTGGATGTAGTCTTTGGCTGTCTCTCC	AGTGCGACTTCAAAGG	G	T	T	T	T	T	T	T	T	T	T	G	T	lepeophtheirus salmonis pacific form clone lsal-evj-552-022 innexin inx2 complete cds	GGC	GGA	3	G	G	1	2
P051	cDNA	7	4.016	TCAAGCGAAACACCACCATC	TCGTACACCTGAATGGTGAC	CTTCACCACCTACTC	C	T	C/T	-	T	T	T	T	-	-	-	-	-	heat shock protein 70	TCC	TCT	3	S	S	1	2
TcHSP70	R. Burton, unpub. data	7	4.016	ACGTTGGATGTCAAGCGAAACACCACCATC	ACGTTGGATGTCGTACACCTGAATGGTGAC	ACCTTCACCACCTACTC	C	T	-	T	T	T	T	T	T	T	T	-	T	70 kilodalton family of heat shock proteins	-	-	-	-	-	-	-
P162	cDNA	7	5.893	GAAGATGCTTGAGTGGATGG	TCGGCGGAGGTGTACACTTT	AAGGCAATCTCCAGGAT	T	C	C	-	C	C	C	C	-	-	-	-	-	muscle-specific protein isoform i	-	-	-	-	-	-	-
Tc24136	cDNA	7	7.32	ACGTTGGATGTAGACTTGAGGAATCGTGGG	ACGTTGGATGCGACGTCCAATTCAAAGCTC	CCTTGTCTCAACTCTTCATCTTGGAG	G	A	G	A	A	A	A	A	A	A	A	-	A	cavia porcellus mrna for tryptophan-trna partial cds	GTG	GTA	3	V	V	1	2
Tc26359	cDNA	7	10.506	ACGTTGGATGACAACAGTCTTCAGGGAAGC	ACGTTGGATGGAGTTTGTTGGAGGCTGATG	AGCGGCCAAGGGAG	A	T	A/T	T	T	T	T	T	T	T	T	T	T	athalia rosae cyc mrna for partial cds	-	-	-	-	-	-	-
Rpol	GenBank	7	12.25	ACGTTGGATGTTTTCAACAAGGTCAGGCCC	ACGTTGGATGCCGATATAACGTATCACACC	CAGTTGAAAGCCGAGAG	C	T	C/T	C/T	T	T	T	C/T	C/T	C/T	T	C/T	T	[DQ290245.1] tigriopus californicus isolate sd5 mitochondrial rna polymerase complete cds nuclear gene for mitochondrial product	-	-	-	-	-	-	-
Tc34574	cDNA	7	12.449	ACGTTGGATGCCACTGGCCAATTGAAGAGC	ACGTTGGATGTAGTGGGCATGGCTCTAAAG	TTCACCGTCAAGGATAG	T	C	-	T	T	T	T	T	C	C	C	-	-	caligus clemensi clone ccle-evs-504-150 lipoyltransferase mitochondrial precursor complete cds	TCT	CCT	1	S	P	0	0
Tc30832	cDNA	7	12.92	ACGTTGGATGTTTTCAACAAGGTCAGGCCC	ACGTTGGATGCCGATATAACGTATCACACC	CAGTTGAAAGCCGAGAG	T	C	C/T	C/T	T	C/T	T	C/T	C/T	C/T	T	-	-	tigriopus californicus isolate sd5 mitochondrial rna polymerase complete cds nuclear gene for mitochondrial product	-	-	-	-	-	-	-
Tc05997	cDNA	7	13.612	ACGTTGGATGAAGAGCATGAAGACGCACTG	ACGTTGGATGTGGTGATGGTATACACCTCG	AGGTACAAAAACAGGGGATCCACTA	T	A	A	A	A	A	A	A/T	A	A	A	T	T	mus musculus adp-ribosylation factor-like mrna (cdna clone mgc:69604 image:5709669) complete cds	ATA	TTA	1	I	L	0	0
TcTFB1	GenBank	7	13.612	ACGTTGGATGTGAAGGGCGGTTCGTTTGTG	ACGTTGGATGTTTCCAGGAAGTTAAAGGGC	ACGTGGGAGTGATGACT	C	T	T	T	C	C	C	T	T	T	T	-	-	[DQ290257.1] mitochondrial transcription factor B1 (TFB1) gene, partial cds; nuclear gene for mitochondrial product	-	-	-	-	-	-	-
P103	cDNA	7	17.2	GAGATCTCAGGAGAGTTGC	AATGAGGAATCTTCTCTGGC	GAGTTGCAACATCTC	T	C	-	-	C	C	C/T	C	-	-	-	-	-	-	-	-	-	-	-	-	-
P184	cDNA	7	18.365	CTCCCGAATATCATGAAGGC	GGGTCCTCAACGGAAATAAC	AACCCTCAGATTTGGGAGT	G	C	G	-	G	G	G	G	-	-	-	-	-	electron transfer flavoprotein	GTG	GTC	3	V	V	1	2
Tc01480	cDNA	7	18.427	ACGTTGGATGATTCTCGAGGGAAATGCCAC	ACGTTGGATGCATCCATGCATGCCTGATAG	AATGCCACCGAGGACGAATC	C	G	G	C	C	C	C	G	G	G	G	C	-	aedes aegypti neprilysin partial mrna	TCC	TCG	3	S	S	1	2
Tc28058	cDNA	7	20.304	ACGTTGGATGTCTTCTTGGACGGTAGGAAC	ACGTTGGATGGAGGAAGCGCATCAACAATG	TCCACCAGTTCCGTCTG	A	T	A	A	A	A	A	A	T	A	A	A/T	A/T	strongylocentrotus purpuratus vasopressin-activated calcium-mobilizing receptor protein vacm-1 mrna	-	-	-	-	-	-	-
Tc05573	cDNA	7	23.325	ACGTTGGATGCTGAATACGATGGTAGTGTC	ACGTTGGATGTGTGAATCTATGGGTGGCTG	AATCCAGTTGATTCCACCAAT	G	A	-	G	G	G	G	G	A	A	A	-	G	danio rerio pyruvate dehydrogenase isoenzyme 2 mrna	-	-	-	-	-	-	-
Tc37856	cDNA	7	25.749	ACGTTGGATGTGGACAACGAGAAGAGCAAC	ACGTTGGATGTTAAAGGCCAGCAGGAGAAC	AAGAGCAATGGAAATGTAATCCACA	G	A	G	G	G	G	G	G	A	A	A	-	G	drosophila ananassae gf24555 (dana\gf24555) mrna	-	-	-	-	-	-	-
Tc33502	cDNA	8	0	ACGTTGGATGTCGAAGTTATGCTGAGGCCG	ACGTTGGATGTGAGGGAATTTGGGTCTCAC	TGCTGAGGCCGCTCAAAAGGG	C	T	C/T	C	C	C	C	C	T	T	T	-	-	tetraodon nigroviridis full-length cdna	GGC	GGT	3	G	G	1	2
P128	cDNA	8	1.36	TGTCGTATCTCGTCCTCTTC	AGAACACGAGAAGAAATTC	CTCGTCCTCTTCTTGGAATC	G	A	G	-	G	G	A	A	-	-	-	-	-	DnaJ homolog subfamily C member 7	ACG	ACA	3	T	T	1	2
Tc11639	cDNA	8	1.636	ACGTTGGATGCACAGATAGTTCTCGGTGAC	ACGTTGGATGAGGCCGATCTGTTGCAAATG	CAGATAGTTCTCGGTGACTTTCTTCAA	C	A	A	C	A	A	A	A	A	A	A	-	-	ixodes scapularis retinal mrna	CGG	CGT	3	R	R	1	2
P078	cDNA	8	2.74	GGGTACTGTGGTGTCGATTC	AAGAGGACAGCAAATGGGAC	TGTCGATTCTCCTCGG	C	G	T	-	T	T	T	T	-	-	-	-	-	anion exchange protein slc4a2	-	-	-	-	-	-	-
Tc37872	cDNA	8	7.252	ACGTTGGATGCGTGTCTGGGCATTTTATTG	ACGTTGGATGAGTGGAAGAAGAGGTAGGAG	GCAGTGGTGTGGCG	T	C	T	C	T	C	C	C	C	C	C	T	-	ixodes scapularis transforming growth factor-beta receptor type mrna	CGT	CGC	3	R	R	1	2
Tc00860	cDNA	8	7.914	ACGTTGGATGACGAGGGTCGGGAGATATTT	ACGTTGGATGGTCCAAATCAGACTTGTTGC	CATCTTGAGACACGATAAGGT	C	G	G	G	G	G	G	G	G	G	G	-	G	tribolium castaneum adp-ribosylation factor-like protein 13b (adp-ribosylation factor-like protein 2-like 1) (arl2-like protein 1) mrna	GTG	GTC	3	V	V	1	2
Tc33001	cDNA	8	8.598	ACGTTGGATGTGTTCTGGCTGTCTTTGAAG	ACGTTGGATGCATCGTTGAGAAGAGACTCG	CATGTCAACGAAATCTTGTACAT	T	C	C	C	C	C	C	C	C	C	C	-	C	apis mellifera nhe2 cg9256- isoform a mrna	ATT	ATC	3	I	I	1	1
Tc38451	cDNA	8	8.797	ACGTTGGATGTCACCTACAGTTTGCAGACC	ACGTTGGATGATGACGTGCTCGTCCACCTG	GACCGAGGAGGCCGA	A	G	-	A	A	A	A	G	G	G	G	A/G	G	tetraodon nigroviridis full-length cdna	GAA	GAG	3	E	E	1	0
TcGOT2	R. Burton, unpub. data	8	9.943	ACGTTGGATGACGTTCCGTCCACTTGAAAC	ACGTTGGATGATACGCTCCAATTGGAGGTG	AAATGCTAAGTTAGCGGA	T	A	A	A	A	A	A	A	A	A	A	-	-	glutamic-oxaloacetic transaminase 2, mitochondrial (aspartate aminotransferase 2)	CGA	CGC	3	R	R	1	2
Tc39327	cDNA	8	11.054	ACGTTGGATGAATTCGCGGATTAGCGGAAG	ACGTTGGATGTTGTTTGGAGAGGGAAAGGC	AAACATTATGAAGGCCAGATGGGCG	T	C	C	C	C	C	C	C	C	C	C	-	C	pediculus humanus corporis b-cell cll lymphoma 6 member b mrna	GTA	GCA	2	V	A	0	0
TcGPT	R. Burton, unpub. data	8	12.202	ACGTTGGATGATACAGCCTCCTTTTCAGCG	ACGTTGGATGCTGTATGGATGTGGTGGTTC	AAACTCTCGTAGGAAGC	T	G	T	GT	T	T	T	T	G	G	G	-	G	glutamic-pyruvate transaminase (alanine aminotransferase)	-	-	-	-	-	-	-
Tc03180	cDNA	8	14.504	ACGTTGGATGTCACCATCGCTTTCATCACG	ACGTTGGATGGGAAGCATCATTTCCAGTCG	TCATCACGGATTCCAC	C	G	-	-	-	G	G	-	G	G	G	G	G	strongylocentrotus purpuratus hypothetical loc579418 mrna	ACG	ACC	3	T	T	1	2
Tc31626	cDNA	8	17.787	ACGTTGGATGCAAGAGCTCCGGATTGGTG	ACGTTGGATGCACGGATCGATTGAACAAGG	GGATTGGTGGGATGCCAACACAACTG	C	T	C/T	T	T	T	T	C/T	T	T	T	C	T-	culex quinquefasciatus tho complex subunit mrna	GAC	GAT	3	D	D	1	0
Tc03779	cDNA	8	21.331	ACGTTGGATGGAAGCGGTAGAAATGATGCC	ACGTTGGATGACCAAGGGTGGTCTAGTTTG	ATGCCCATGCTCGGTCCAACCGAC	A	T	-	T	T	T	T	T	T	T	T	-	-	aedes aegypti beta- -galactosyltransferase partial mrna	-	-	-	-	-	-	-
P152	cDNA	8	29.19	CGCCCCAGACGACGACGA	ATGCATTCGCGAAAGGCCTG	CTCCCTCAAAGCCTC	A	G	-	-	-	G	G	G	-	-	-	-	-	coiled-coil-helix-coiled-coil-helix domain-containing protein 8	-	-	-	-	-	-	-
P180	cDNA	8	29.223	AATGTCTCGCAAGAGCTGG	TGGTGGTTACCTTTCGAAAT	GAGCTGGACCCAGACAC	T	C	-	-	C	C	C	C	-	-	-	-	-	islet cell autoantigen 1	ACT	ACC	3	T	T	1	2
Tc21931	cDNA	8	29.223	ACGTTGGATGATGATGGACTGCTTGTACGC	ACGTTGGATGGACTGTATTTGGAGCCCAAC	TTCCCTATGTGACCGA	C	T	-	C	C	C	C	C	T	T	T	C	-	caligus rogercresseyi clone crog-evm-511-345 rrna-processing protein fcf1 homolog complete cds	GAC	GAT	3	D	D	1	0
TcRISP	GenBank	8	30.802	ACGTTGGATGTGCACACACCGATCACAATC	ACGTTGGATGTCGTTGCGCGATCCTCAAAC	TCACAATCAAGAACTTGGGGTCCTT	T	C	C/T	C	C	C/T	C	C/T	C/T	C	C	C	C-	[GQ141050.1] mitochondrial rieske iron-sulfur protein (RISP) gene, RISP-A allele, partial cds	-	-	-	-	-	-	-
P073	cDNA	9	0	ACTTGGATGTGGTGTCCTTG	CCAACACCAATGTCACCATC	GTGGTGTCCTTGGCCTCA	T	A	-	-	A	A	A	A	-	-	-	-	-	thymus-specific serine protease	GTT	GAT	2	V	D	0	0
Tc33328	cDNA	9	3.334	ACGTTGGATGGTTATGGAGCCTATGCCAAG	ACGTTGGATGTGAACATGGACCAATCCTGC	CTTCAAAGGCATCACATCAAA	T	C	C	C	T	C	C/T	C	C	C	C	C/T	T	culex quinquefasciatus beta- mrna	AAT	AAC	3	N	N	1	0
Tc36339	cDNA	9	3.928	ACGTTGGATGGCGGTTCTGAAAATCCTGTG	ACGTTGGATGCTCATGAGTGGAAATGTC	CGCCTCCGTTCCGCTGTTGCTTCCAAA	T	C	-	C	C	C	C	C	C	C	C	T	C	aedes aegypti arp2 3 complex 20 kd subunit partial mrna	TAT	CAT	1	Y	H	0	0
Tc23153	cDNA	9	4.526	ACGTTGGATGTAACGTTGTGGTTGTGGCTG	ACGTTGGATGTGTTCTGCACTTTGCTCCTC	TAACGTTGTGGTTGTGGCTGTTGTTG	A	C	C	A/C	C	C	C	C	C	C	C	C	A/C	homo sapiens chromosome clone rp11- complete sequence	GTT	GGT	2	V	G	0	0
Tc01625	cDNA	9	7.895	ACGTTGGATGGTAGCTGAAGCGTTTCAAAG	ACGTTGGATGGTATTGTCCAAGTTGCAAGG	TGAAGCGTTTCAAAGATATCACAAGCAA	G	T	-	T	T	T	T	T	T	T	T	-	T	gallus gallus ubiquitin specific peptidase 15 transcript variant mrna	-	-	-	-	-	-	-
Tc39541	cDNA	9	9.333	ACGTTGGATGATGGCCACTCGACCTTGTTG	ACGTTGGATGGAGCGAAGTTGATAGACACC	ATAAAGAATTCGAGCTTGGGAACCCAC	G	A	G	G	G	G	G	A	A	A	A	A/G	G	rattus norvegicus urocanase domain containing 1 mrna	GTC	GTT	3	V	V	1	2
Tc07044	cDNA	9	12.146	ACGTTGGATGAAATGATGCGCGAGTGCAAG	ACGTTGGATGTAACGAGGATCTTCCTGGAG	GAGTGCAAGGCCATAAATTTAGA	G	A	-	G	G	G	G	G	A/G	G	G	-	A	drosophila grimshawi gh18088 (dgri\gh18088) mrna	GAC	GAT	3	D	D	1	2
Tc24859	cDNA	9	12.146	ACGTTGGATGAGTGACTGACTAAGGGAGTG	ACGTTGGATGCAATCTGTCTTTGGGCATGG	ACCATCGGACTCGTG	A	G	G	G	G	G	G	G	G	G	G	A	-	anopheles gambiae pest agap007698-pb complete cds	-	-	-	-	-	-	-
Tc33247	cDNA	9	12.19	ACGTTGGATGGGTTAATCCTGAGGCAATGG	ACGTTGGATGGGCATTCGCCGATCATATTG	ATGGCCCAACTACCC	A	G	G	G	G	G	G	G	G	G	G	G	A/G	drosophila melanogaster makorin 1 transcript variant mrna	ATG	GTG	1	M	V	0	0
P011	cDNA	9	13.803	ATGAAAGACTCTTAAGTCG	GATGTCTCACAAATCTCGCC	ACTCTTAAGTCGACAGAC	T	A	-	-	T	T	T	T	-	-	-	-	-	-	-	-	-	-	-	-	-
Tc28594	cDNA	9	19.359	ACGTTGGATGGAGGCAACTTGTCCCAAATG	ACGTTGGATGTAAAACGTGGTCATGGGCTC	CAACTTGTCCCAAATGTGATCAT	T	G	G	G	G	G	G	G	G	G	G	-	-	oncorhynchus mykiss dna-directed rna polymerases iii kda polypeptide mrna	ACC	CCC	1	T	P	0	0
Tc06401	cDNA	9	20.552	ACGTTGGATGATCACATGGGAGAGGCGATT	ACGTTGGATGGGTTCGTGGGCAACTATCG	CTCGTTCAAGGCCTTGTC	C	T	C	C	C	C	C	C	C	C	C	-	C	caenorhabditis elegans protein phosphatase family member (pph- ) (pph- ) complete cds	ACG	ACA	3	T	T	1	2
Tc13433	cDNA	9	20.974	ACGTTGGATGTAGGTGGTTTAGGCGATCTC	ACGTTGGATGCATGCCCCTTTTAGGACTAC	GGCGGCGTGGATCAACCAGG	T	G	-	G	G	G	G	G	G	G	G	GT	G/T	apis mellifera skuld cg9936- isoform d mrna	-	-	-	-	-	-	-
Tc30677	cDNA	9	24.008	ACGTTGGATGGAATTTATCCCCCAACTCGG	ACGTTGGATGATCGAGCGTGTGATGATCTC	TGAGCAGGATCTTGATTAGGAA	C	G	C/G	C/G	G	G	G	C/G	G	G	G	-	-	canis familiaris dna-directed rna polymerase iii subunit kda polypeptide (rna polymerase iii subunit 2) mrna	GCG	GCC	3	A	A	1	2
Tc28278	cDNA	9	26.138	ACGTTGGATGCACCGCAAGAAGAAGACGAC	ACGTTGGATGATATTGCGCGAAACTCTGCC	GAAGAAGACGACGGTGTCAA	A	G	A/G	A/G	A	A/G	A	A	A/G	A/G	A	-	-	tribolium castaneum optomotor-blind-like mrna	AAA	AAG	3	K	K	1	0
Tc28684	cDNA	9	28.224	ACGTTGGATGGTTACCAACCGGTTCAACTC	ACGTTGGATGTGCCGCTGTCAAGCCTATTG	AGTGACTTGATTCTCTTTGAGAT	A	G	G	A	A	A	A	A	G	A	A	A	A	pediculus humanus corporis mrna	ATT	ATC	3	I	I	1	2
Tc06955	cDNA	10	0	ACGTTGGATGTGTGTGTGGAGAGAAAGTGC	ACGTTGGATGGTCTGAATCACATTTGAGGC	CACCTGGATGATTGCTTGAC	A	T	-	A	T	T	T	T	T	T	T	T	A/T	strongylocentrotus purpuratus hypothetical loc581887 mrna	ACT	ACA	3	T	T	1	2
Tc11989	cDNA	10	4.264	ACGTTGGATGCGCCCAAAATGTGCTGATTG	ACGTTGGATGCACCATCAAACCCGCAAATC	AATCCCCAGACCCGCATTCCCCG	G	T	G	T	T	T	T	T	T	T	T	G	T	drosophila grimshawi gh17934 (dgri\gh17934) mrna	CGG	CGT	3	R	R	1	2
Tc27070	cDNA	10	10.043	ACGTTGGATGAGTCAATGGCCATGGACCC	ACGTTGGATGACGACGAAATCGCTCTTCTC	AATGGGGGCCTGAG	A	G	A	A	A	A	A	G	G	G	G	A/G	A	culex quinquefasciatus mucolipin- mrna	AGT	AGC	3	S	S	1	2
Tc02167	cDNA	10	11.242	ACGTTGGATGACTGCCAATCTGTTGACTGC	ACGTTGGATGGTGAAAGTGTGGGATTTGCG	GGAAGGAGCTTGAATACTCGTGACGGG	C	G	G	G	G	G	G	G	G	G	G	-	-	drosophila ananassae gf18111 (dana\gf18111) mrna	GCG	GCC	3	A	A	1	2
Tc08854	cDNA	10	11.682	ACGTTGGATGACCCGCATGCCATCAATTTG	ACGTTGGATGATGAGCATCCTATGGGAGAC	ATCTGGATATCTTTGCGATCAAA	G	A	A	G	G	G	G	G	A	G	G	A/G	A	strongylocentrotus purpuratus hypothetical loc580928 mrna	-	-	-	-	-	-	-
Tc41172	cDNA	10	13.362	ACGTTGGATGAGAGGAGGCCGCATATAAGG	ACGTTGGATGTTCGAGCCATCAAATCCGAG	AGGAGGCCGCATATAAGGGTAGTG	C	A	A/C	CA	C	C	C	C	C	C	C	-	C	anopheles gambiae pest agap008044-pa complete cds	AAC	AAA	3	N	K	0	0
Tc02567	cDNA	10	15.694	ACGTTGGATGGTCTATTCCATGGTTCTGCC	ACGTTGGATGTTTGGGCAAGACTCCACTTC	CTATTCCATGGTTCTGCCCGATCA	A	G	G	A	A	A	A	G	G	G	G	A/G	A	drosophila persimilis gl23577 (dper\gl23577) mrna	-	-	-	-	-	-	-
Tc18035	cDNA	10	16.615	ACGTTGGATGCGTATTTGGGCAATGGGATG	ACGTTGGATGTGATGGCAGCTTATCCGAAG	CCAGCCTTGACTAGTTGTTCTTT	T	C	-	C	C	C	C	C	C	C	C	-	-	drosophila ananassae gf11971 (dana\gf11971) mrna	-	-	-	-	-	-	-
P045	cDNA	10	20.444	ATTGGGATCCGACCCTGTTG	GGTTTGAACACCTGAAATGG	GGGATCTGGTTGTC	T	C	C	-	C	C	C	C	-	-	-	-	-	adp-ribosylation factor-like protein 6-interacting protein 1	TCT	TCC	3	S	S	1	2
P130	cDNA	10	20.557	ACGTTCGTTTGTTAAGGCGG	GAACATTGCTGACAACGGAG	GTTTGTTAAGGCGGTAACTG	G	A	-	-	A	A	A	A	-	-	-	-	-	-	-	-	-	-	-	-	-
Tc30367	cDNA	10	20.742	ACGTTGGATGCGAGACAATAGCGAGTGAAC	ACGTTGGATGGTTGGTGCTTCATCGCAGTC	GCGGCCAAGTCGCATTCGCCCAT	T	C	C	T	T	T	T	T	C	C	C	-	T	equus caballus tbc1 domain member 20 mrna	CTT	CTC	3	L	L	1	2
Tc30567	cDNA	10	24.004	ACGTTGGATGATCATCGGAGAAGGAAGAGG	ACGTTGGATGTCGAGATTCTCGACCTTGTC	GAGGCCAAGCAAGAGCAGAT	A	G	G	A	A	A	A	G	A/G	G	G	A/G	G	caligus rogercresseyi clone crog-evp-513-020 opa3-like protein cg13603 complete cds	ATT	ATC	3	I	I	1	2
Tc06422	cDNA	10	25.314	ACGTTGGATGGCCTCCGATTAGTTGTCTTC	ACGTTGGATGGGTCGAGTACAAGATTGGAG	CGATCTTGGGCGCCAAATAATATC	T	G	G	G	G	G	G	G	G	G	G	-	T	marsupenaeus japonicus proliferating cell nuclear antigen complete cds	AGA	CGA	1	R	R	1	2
Tc08870	cDNA	10	26.403	ACGTTGGATGCCCATTTTGCCAATGGACTC	ACGTTGGATGTCTGGCTCGGCTTTGTAATC	TGCCAATGGACTCATCATCAAGCAAGG	A	G	A	A	A	A	A	A	A/G	A	A	-	A	drosophila yakuba ge17919 (dyak\ge17919) mrna	GGA	GGG	3	G	G	1	2
P077	cDNA	10	26.627	GTCTCAAACGCGAATGCAAG	TTGCTTGGTTCGAGGACATC	AGAAGCCACGGCCACGTTTTC	T	C	-	-	C	C	C	C	-	-	-	-	-	nanos homolog 2	-	-	-	-	-	-	-
Tc27191	cDNA	10	27.073	ACGTTGGATGGACAGACTACACAACTGTCG	ACGTTGGATGAATTCCCTAACGCCTCCATC	ACAGACTACACAACTGTCGACCGTCCAA	A	C	C	A/C	C	C	A/C	C	C	C	C	A/C	C	ixodes scapularis ga-binding protein alpha mrna	CGA	CGC	3	R	R	1	2
Tc03331	cDNA	11	0	ACGTTGGATGCGGATTGCATTCCTTGAAGC	ACGTTGGATGGGTCTCTGGACTCGATGATG	CCAACCTGTGAGTTGGCCCTCGAGACA	T	C	-	T	T	T	C	C	C	C	C	C	C	mus musculus ccr4-not transcription subunit 1 transcript variant mrna	ACC	GCC	1	T	A	0	0
P046	cDNA	11	5.605	GGGAAAACGGGCTCAAGATG	AAAGCTGCCCTTGTAAACGC	ACAAATTGGCTTTGCTTGG	C	T	-	-	T	T	T	T	-	-	-	-	-	rhodanese domain protein	GGC	GGT	3	G	G	1	2
Tc07733	cDNA	11	14.902	ACGTTGGATGGAACAAGGTGACAGTGAAGG	ACGTTGGATGCATGCCTCCCAACTATCTTC	AGTGAAGGATTTATCCTGATT	C	T	-	T	C	C	C	C	C/T	C	C	-	C	drosophila melanogaster chromosome complete sequence	CCG	CCA	3	P	P	1	2
Tc30264	cDNA	11	14.902	ACGTTGGATGGGACCAACTACCAACTTCTG	ACGTTGGATGTTGGCAAATTGGCAAACCCC	TTCAATCCAAGAAGCTTCGCCA	G	A	A	A	A	A	A	A	A	A	A	-	A	homo sapiens septin 7 transcript variant mrna	CAG	CAA	3	Q	Q	1	0
Tc30040	cDNA	11	18.875	ACGTTGGATGCAATCAAACTGCGCTCGAGG	ACGTTGGATGTTGAGACTGCGCAAGACTTC	GAGGCCATCGAGAAAATTGT	G	T	-	-	T	T	T	T	T	T	T	-	T	drosophila virilis gj22828 (dvir\gj22828) mrna	GTG	GTT	3	V	V	1	2
Tc04160	cDNA	11	20.267	ACGTTGGATGAAGACAACTACGTGCCTGAG	ACGTTGGATGGCATCGGCATCGATGATGAC	CTGAGGACCTCATCTCCTTGTT	T	C	C	C	C	C	C	C	C	C	C	C	C/T	culex quinquefasciatus hyperplastic discs mrna	-	-	-	-	-	-	-
Tc02038	cDNA	11	21.256	ACGTTGGATGTAAGATCCAGGATCGATCGG	ACGTTGGATGAATTGATCAGCCGTTGACCC	CCAGGATCGATCGGTACAACCCCAAGC	T	G	G/T	G/T	T	G/T	T	G/T	G/T	G/T	G	G	-	apis mellifera muscle-specific protein 300 cg33715- isoform b mrna	GCA	GCC	3	A	A	1	2
Tc30876	cDNA	11	23.695	ACGTTGGATGTAGGTCACACGGTAGTTCTC	ACGTTGGATGTGGGTTCGGTCATCAACAAC	GGAAGATGATCTTGAGCTTGTC	A	G	G	G	G	G	G	A	G	G	G	-	-	culex quinquefasciatus glycogen mrna	-	-	-	-	-	-	-
TcHistoneH1	GenBank	11	25.1	ACGTTGGATGGATTGATTCCCTTTTACCGC	ACGTTGGATGTCTGGGCTCTAAGTTGTGC	ATTGATTCCCTTTTACCGCGCATTT	T	C	-	C	T	-	C	C	C	C	C	C	-	[S49118.1] histone H1 gene	-	-	-	-	-	-	-
P043	cDNA	11	26.22	GCATTGAGGATTGTGGCTTC	TGAGGAAAAATCACGTCCGC	ATTGTGGCTTCACACCTA	C	T	-	-	C	C	C	C	-	-	-	-	-	-	-	-	-	-	-	-	-
Tc03369	cDNA	11	31.626	ACGTTGGATGTTTGGCCAAGTTGATGGCTG	ACGTTGGATGTTGACAAGCTCCAACAGAAG	CTGCAATCTCTTCCGCGTCTTCAATTTG	T	C	C	C	C	C	C	C	C	C	C	-	C	culex quinquefasciatus myosin heavy mrna	AAA	AAG	3	K	K	1	2
TcME1	GenBank	12	0	ACGTTGGATGTCTTGAACGCTCTGGAGAAC	ACGTTGGATGAGCAAGAGCCCGAAGATGAG	GGGACTGACCCCGGA	G	A	A	G	G	G	G	G	A/G	G	G	A/G	A/G	[DQ901652.1] ME1 (ME1) gene, partial cds - malic enzyme 1, NADP(+)-dependent, cytosolic	-	-	-	-	-	-	-
P112	cDNA	12	0.3	TGGCTGCCTTTGAAGAGAAC	GAAACATCAAAGCAAGCAGG	AGAGAACATCACCTAA	C	T	-	-	T	-	-	-	-	-	-	-	-	-	-	-	-	-	-	-	-
Tc17643	cDNA	12	6.45	ACGTTGGATGATTGGCCAAGCAACATGCAG	ACGTTGGATGAAGATCTTGGCGATCTGCAC	GCCAAGCAACATGCAGCCAATCCCGA	C	A	-	C	C	C	C	C	A	A	A	A/C	A	culex quinquefasciatus importin alpha re- mrna	-	-	-	-	-	-	-
Tc08680	cDNA	12	11.767	ACGTTGGATGTCCAGGAAGAGAGTTCCATC	ACGTTGGATGGAGACCATGCTCCATTATCC	CTTCTGTCTGCACTTTCCT	A	C	A	A	A	A	A	A/C	C	C	C	-	-	drosophila melanogaster unconventional myosin class xv transcript variant mrna	-	-	-	-	-	-	-
P167	cDNA	12	12.825	TGGCATCTTGATGTTTTCGC	ACTGAGGAAGGATCTTGAGG	AGGTTGGTCATTGT	T	C	A	C	C	C	C	C	C	C	C	C	C	myosin heavy chain	-	-	-	-	-	-	-
TcTFAM	R. Burton, unpub. data	12	19.963	ACGTTGGATGTCCACCTTGTATTCTTCGGC	ACGTTGGATGAAGAAGTGGAGAGAGATGGC	GGCCAATTTCTCGGCCT	C	A	-	C	A	A	A	A	A	A	A	A	-	-	-	-	-	-	-	-	-
Tc30218	cDNA	12	25.997	ACGTTGGATGGGGTGGTTAACTTGGAACGC	ACGTTGGATGAGCGACCTTTCTCACTTGAC	TGGAACGCATGTTCGAAAC	A	G	-	A	A	A	A	G	G	G	G	G	G	drosophila pseudoobscura pseudoobscura ga27185 (dpse\ga27185) mrna	-	-	-	-	-	-	-
Tc25225	cDNA	12	26.253	ACGTTGGATGAAAGAGGATATCGTCCTTGC	ACGTTGGATGCCATGTTTGACCGCATCGTG	GGAACGCCAATTGGGA	G	A	G	G	A	A	A	G	A/G	A/G	G	-	G	danio rerio eukaryotic translation elongation factor 1 alpha 1 complete cds	CCG	CCA	3	P	P	1	2
