# Supplementary material for: A gene-based SNP resource and linkage map for the copepod Tigriopus californicus
Source: BMC Genomics. 2011 Nov 21;12:568. doi: 10.1186/1471-2164-12-568 (PMC3298550; doi:10.1186/1471-2164-12-568)
Supplement: Additional File 3 — "Table of most significant tBlastx alignments (E-value ≤ 10-3) between T. californicus sequences and the reference draft genome assemblies of model species Apis mellifera, Tribolium castaneum, Drosophila melanogaster and Daphnia pulex. For each significant alignment are shown the gi number, the E-value of the alignment, and the linkage information of the homologue. [file 1471-2164-12-568-S3.XLSX]

## Sheet: all
Table of most significant tBlastx alignments (E-value ≤ 10-3) between T. californicus sequences and the reference draft genome assemblies of model species Apis mellifera, Tribolium castaneum, Drosophila melanogaster and Daphnia pulex.
			For each significant hit are shown the gi number, the E-value of the hit, and the linkage information of the orthologue.
T. californicus marker	lg	pos	A. mellifera GI	A. mellifera LG	A. mellifera definition	A. mellifera eVal	T. castaneusm GI	T. castaneusm eVal	T. castaneusm description	T. castaneusm LG	D. melanogaster Gene Name	D. melanogaster eVal	D. melanogaster LG	D. pulex Protein ID	D. pulex eVal	D. pulex GI	D. pulex LG
Tc27337	1	0	328786083	14	hypothetical protein LOC408494 [Apis mellifera]. XP_392038.4 GI	3e-21	.	.	.	.	CG4998-PA	4e-20	3L	JGI_V11_47503	6e-21	47503	13
Tc24598	1	8.487	.	.	.	.	270011231	1e-08	hypothetical protein TcasGA2_TC030712 [Tribolium castaneum].	7	CG10221-PA	3e-09	3R	.	.	.	.
P084	1	9.872	66548097	6	protein YIPF6-like [Apis mellifera]. XP_397337.2 GI	3e-64	270006032	1e-20	hypothetical protein TcasGA2_TC008171 [Tribolium castaneum].	4	CG3652-PA	7e-63	2L	.	.	.	.
Tc06762	1	9.872	328780405	15	hypothetical protein LOC726417 [Apis mellifera]. XP_001122154.2 GI	2e-19	.	.	.	.	CG7066-PA	2e-13	3L	JGI_V11_4935	2e-19	4935	15
Tc05495	1	10.767	110750141	1	solute carrier family 25 member 42-like isoform 1 [Apis XP_396993.3 GI	7e-33	270006834	3e-32	hypothetical protein TcasGA2_TC013217 [Tribolium castaneum].	5	att-ORFA-PC	3e-30	3R	JGI_V11_129893	8e-28	129893	100
P016	1	13.239	328777110	12	tetraspanin-31-like [Apis mellifera]. XP_623642.2 GI	4e-34	270002488	3e-22	hypothetical protein TcasGA2_TC004558 [Tribolium castaneum].	2	Tsp97E-PA	1e-30	3R	.	.	.	.
Tc09350	1	13.239	.	.	.	.	270001242	2e-33	nicotinic acetylcholine receptor subunit alpha3	10	nAcRalpha-7E-PA	4e-32	X	JGI_V11_326119	1e-23	326119	6
Tc29558	1	13.929	66513632	8	peregrin-like [Apis mellifera]. XP_395348.2 GI	1e-07	270011999	2e-06	hypothetical protein TcasGA2_TC006094 [Tribolium castaneum].	8	CG1845-PA	1e-08	2R	.	.	.	.
TcGDH	1	18.862	66523390	14	glutamate dehydrogenase, mitochondrial isoform 1 [Apis XP_392776.2 GI	8e-50	.	.	.	.	Gdh-PA	1e-48	3R	.	.	.	.
Tc24626	1	21.954	328792712	1	sorting nexin-6-like [Apis mellifera]. XP_001123160.2 GI	6e-06	270001606	2e-08	hypothetical protein TcasGA2_TC000458 [Tribolium castaneum].	2	Snx6-PA	4e-09	2L	.	.	.	.
Tc16704	1	22.409	48094349	1	hypothetical protein LOC410672 [Apis mellifera]. XP_394149.1 GI	8e-50	270002268	2e-46	hypothetical protein TcasGA2_TC001256 [Tribolium castaneum].	2	NiPp1-PA	1e-08	2R	JGI_V11_68680	3e-44	68680	90
Tc08926	1	23.767	48096057	5	pyrroline-5-carboxylate reductase 2-like [Apis XP_392390.1 GI	3e-22	270004224	4e-20	hypothetical protein TcasGA2_TC003549 [Tribolium castaneum].	3	CG5840-PA	2e-21	3R	JGI_V11_304427	9e-13	304427	29
Tc03506	2	0	328785531	12	DNA-directed RNA polymerases I and III subunit XP_625072.3 GI	1e-33	270010836	2e-44	hypothetical protein TcasGA2_TC014519 [Tribolium castaneum].	7	CG3756-PA	7e-40	2L	.	.	.	.
Tc32516	2	3.816	.	.	.	.	270007804	4e-24	hypothetical protein TcasGA2_TC014542 [Tribolium castaneum].	5	micr-PA	3e-16	2R	.	.	.	.
Tc03714	2	12.524	328785433	12	chromatin-remodeling complex ATPase chain Iswi isoform 1 XP_396195.3 GI	4e-49	270005181	6e-47	hypothetical protein TcasGA2_TC007199 [Tribolium castaneum].	4	Iswi-PA	3e-45	2R	.	.	.	.
Tc34853	2	12.524	.	.	.	.	270001535	8e-51	hypothetical protein TcasGA2_TC000377 [Tribolium castaneum].	2	Caf1-PA	1e-12	3R	JGI_V11_306287	3e-12	306287	48
Tc05467	2	12.754	328787097	11	hypothetical protein LOC410316 [Apis mellifera]. XP_393797.4 GI	9e-22	.	.	.	.	Xe7-PA	1e-23	3R	.	.	.	.
Tc28786	2	12.754	328781121	9	mitochondrial intermediate peptidase-like [Apis XP_396237.4 GI	3e-56	270012261	1e-51	hypothetical protein TcasGA2_TC006380 [Tribolium castaneum].	8	CG7791-PA	2e-52	2R	JGI_V11_32444	3e-17	32444	52
Tc13420	2	12.985	48142673	14	thioredoxin, mitochondrial [Apis mellifera]. XP_393603.1 GI	5e-27	270003036	3e-24	hypothetical protein TcasGA2_TC000058 [Tribolium castaneum].	3	CG8993-PA	1e-24	3L	JGI_V11_230730	4e-13	230730	16
Tc31191	2	13.444	328776997	15	protein cereblon-like [Apis mellifera]. XP_395264.3 GI	2e-12	.	.	.	.	.	.	.	.	.	.	.
Tc09164	2	13.674	328776173	11	protein RIC1 homolog [Apis mellifera]. XP_395408.4 GI	2e-28	270010033	5e-25	hypothetical protein TcasGA2_TC009376 [Tribolium castaneum].	7	CG9063-PA	3e-22	3L	.	.	.	.
Tc22152	2	14.365	110751384	2	TBC1 domain family member 22B-like [Apis mellifera]. XP_394268.3 GI	1e-43	270014893	8e-38	hypothetical protein TcasGA2_TC010881 [Tribolium castaneum].	1=X	CG5745-PA	5e-40	3R	JGI_V11_311020	2e-07	311020	3
Tc09635	2	14.597	.	.	.	.	270000736	2e-11	hypothetical protein TcasGA2_TC004370 [Tribolium castaneum].	10	eas-PB	1e-10	X	.	.	.	.
Tc00733	2	16.701	328783570	15	bifunctional ATP-dependent dihydroxyacetone XP_397138.4 GI	3e-17	270012331	3e-06	hypothetical protein TcasGA2_TC006469 [Tribolium castaneum].	8	.	.	.	.	.	.	.
Tc02112	2	16.93	.	.	.	.	270004725	8e-50	hypothetical protein TcasGA2_TC010496 [Tribolium castaneum].	3	CG3999-PA	2e-49	3R	JGI_V11_65900	1e-11	65900	264
Tc30751	2	17.406	328778377	16	protein Peter pan-like [Apis mellifera]. XP_395421.4 GI	5e-40	270001841	6e-43	hypothetical protein TcasGA2_TC000737 [Tribolium castaneum].	2	ppan-PA	4e-33	3R	.	.	.	.
Tc25078	2	19.035	48101027	4	phosphopantothenate--cysteine ligase [Apis mellifera]. XP_395052.1 GI	1e-24	270000749	7e-14	hypothetical protein TcasGA2_TC004384 [Tribolium castaneum].	10	CG5629-PA	4e-13	3R	.	.	.	.
Tc30190	2	19.953	328787872	4	contactin-like [Apis mellifera]. XP_003251020.1 GI	1e-55	270015155	8e-55	hypothetical protein TcasGA2_TC013632 [Tribolium castaneum].	1=X	Cont-PA	2e-51	3R	.	.	.	.
P118	2	22.09	.	.	.	.	270003211	8e-38	hypothetical protein TcasGA2_TC002415 [Tribolium castaneum].	3	Ant2-PB	5e-38	X	JGI_V11_302682	1e-33	302682	182
Tc23814	2	22.803	328784179	6	phosphatidylinositol 3-kinase catalytic subunit type XP_001121579.2 GI	2e-18	270001744	4e-26	hypothetical protein TcasGA2_TC000620 [Tribolium castaneum].	2	Pi3K59F-PA	3e-21	2R	.	.	.	.
Tc26617	2	23.931	66525153	15	probable small nuclear ribonucleoprotein G [Apis XP_625205.1 GI	7e-30	270012988	2e-29	hypothetical protein TcasGA2_TC010648 [Tribolium castaneum].	9	CG9742-PA	1e-28	X	JGI_V11_306642	2e-11	306642	51
Tc08484	2	24.946	328776642	5	integrator complex subunit 11-like [Apis mellifera]. XP_003249190.1 GI	2e-30	270009886	4e-30	hypothetical protein TcasGA2_TC009205 [Tribolium castaneum].	7	CG1972-PA	6e-32	3R	JGI_V11_218302	1e-31	218302	30
Tc25941	2	26.128	328789199	8	cAMP-specific 3',5'-cyclic phosphodiesterase [Apis XP_394762.4 GI	4e-46	270014320	3e-45	dunce - - [Tribolium castaneum].	9	dnc-PF	1e-44	X	JGI_V11_321218	4e-16	321218	39
Tc38636	3	0	66523770	14	malate dehydrogenase-like [Apis mellifera]. XP_393999.2 GI	4e-26	270009755	8e-29	hypothetical protein TcasGA2_TC009052 [Tribolium castaneum].	7	CG10512-PD	2e-20	3L	.	.	.	.
Tc28236	3	0.92	.	.	.	.	270006750	7e-27	hypothetical protein TcasGA2_TC013118 [Tribolium castaneum].	5	Cdc37-PA	1e-25	3L	.	.	.	.
Tc31787	3	1.62	328778215	15	phospholipid scramblase 2-like [Apis mellifera]. XP_001119977.2 GI	4e-08	270014472	1e-31	hypothetical protein TcasGA2_TC001746 [Tribolium castaneum].	1=X	CG32056-PA	7e-33	3L	JGI_V11_211709	2e-27	211709	24
Tc24897	3	2.141	328778864	3	ATP-binding cassette sub-family A member 2-like [Apis XP_397465.4 GI	3e-43	270009201	1e-44	hypothetical protein TcasGA2_TC015859 [Tribolium castaneum].	6	CG1718-PA	4e-21	X	JGI_V11_328211	1e-23	328211	101
Tc11301	3	2.533	110766631	6	calcium-dependent protein kinase 4-like [Apis XP_396640.3 GI	9e-38	270003693	1e-39	hypothetical protein TcasGA2_TC002962 [Tribolium castaneum].	3	Strn-Mlck-PB	2e-37	2R	JGI_V11_305289	8e-37	305289	37
Tc29441	3	7.154	328789331	1	f-box/WD repeat-containing protein 7 [Apis mellifera]. XP_396532.4 GI	7e-23	270012799	4e-23	archipelago - - [Tribolium castaneum].	8	ago-PC	6e-22	3L	.	.	.	.
Tc26064	3	13.769	328785630	6	JNK-interacting protein 3 [Apis mellifera]. XP_396524.4 GI	1e-28	270003898	4e-26	hypothetical protein TcasGA2_TC003186 [Tribolium castaneum].	3	syd-PA	2e-23	3L	.	.	.	.
P099	3	15.493	66555620	11	lipase 1-like [Apis mellifera]. XP_624966.1 GI	5e-29	270005167	2e-38	hypothetical protein TcasGA2_TC007184 [Tribolium castaneum].	4	Lip1-PA	2e-30	2L	JGI_V11_308282	3e-33	308282	7
Tc07376	3	17.795	.	.	.	.	270006103	4e-44	hypothetical protein TcasGA2_TC008256 [Tribolium castaneum].	4	CG12140-PA	1e-43	2R	JGI_V11_13292	3e-40	13292	1144
Tc39591	3	18.01	110751418	2	histidyl-tRNA synthetase, cytoplasmic-like isoform 2 XP_623060.2 GI	7e-46	270006157	2e-47	hypothetical protein TcasGA2_TC008324 [Tribolium castaneum].	4	Aats-his-PA	8e-51	X	.	.	.	.
Tc33612	3	21.75	110749113	1	hypothetical protein LOC726729 [Apis mellifera]. XP_001122450.1 GI	9e-06	.	.	.	.	.	.	.	.	.	.	.
Tc31131	3	24.077	66547724	4	calpain-D [Apis mellifera]. XP_624008.1 GI	2e-48	270005644	6e-45	hypothetical protein TcasGA2_TC007727 [Tribolium castaneum].	4	sol-PB	1e-45	X	JGI_V11_303364	4e-10	303364	20
Tc22708	3	25.971	328778382	16	hypothetical protein LOC552100 [Apis mellifera]. XP_624482.3 GI	8e-58	270005966	6e-66	hypothetical protein TcasGA2_TC008099 [Tribolium castaneum].	4	ovo-PC	1e-55	X	JGI_V11_202084	7e-12	202084	95
TcME2	3	26.638	328778238	12	NADP-dependent malic enzyme isoform 1 [Apis mellifera]. XP_395280.4 GI	3e-26	270002679	1e-27	hypothetical protein TcasGA2_TC005233 [Tribolium castaneum].	2	Mdh-PA	2e-24	3R	.	.	.	.
Tc06789	3	28.05	328791484	6	heat shock protein beta-1-like [Apis mellifera]. XP_003251577.1 GI	2e-22	270002182	5e-22	hypothetical protein TcasGA2_TC001152 [Tribolium castaneum].	2	CG14207-PA	1e-21	X	JGI_V11_303433	3e-08	303433	21
Tc01008	3	28.99	328787099	11	cullin-3 [Apis mellifera]. XP_625079.3 GI	8e-58	270007361	5e-59	hypothetical protein TcasGA2_TC013922 [Tribolium castaneum].	5	gft-PC	3e-53	2L	JGI_V11_228373	2e-56	228373	100
Tc06625	4	0	66525427	15	catenin alpha [Apis mellifera]. XP_625229.1 GI	5e-22	270014573	1e-22	hypothetical protein TcasGA2_TC004609 [Tribolium castaneum].	1=X	alpha-Cat-PA	3e-23	3L	.	.	.	.
Tc36471	4	0.43	66525427	15	catenin alpha [Apis mellifera]. XP_625229.1 GI	4e-55	270014573	7e-54	hypothetical protein TcasGA2_TC004609 [Tribolium castaneum].	1=X	alpha-Cat-PA	1e-53	3L	.	.	.	.
Tc38141	4	0.632	110749694	1	n-alpha-acetyltransferase 35, NatC auxiliary subunit XP_001121180.1 GI	3e-13	270014635	8e-15	hypothetical protein TcasGA2_TC004679 [Tribolium castaneum].	1=X	CG4065-PB	2e-07	2R	.	.	.	.
P040	4	7.049	66553048	11	regulator of nonsense transcripts 1 [Apis mellifera]. XP_393330.2 GI	1e-11	270001378	6e-09	hypothetical protein TcasGA2_TC000192 [Tribolium castaneum].	2	Upf1-PA	3e-07	X	.	.	.	.
Tc39888	4	8.139	328785666	6	protein groucho isoform 1 [Apis mellifera]. XP_392421.3 GI	4e-49	270002842	6e-49	groucho-like protein [Tribolium castaneum].	2	gro-PB	1e-49	3R	JGI_V11_299755	1e-48	299755	63
P157	5	0	.	.	.	.	270004172	2e-24	hypothetical protein TcasGA2_TC003496 [Tribolium castaneum].	3	GstS1-PA	3e-17	2R	JGI_V11_316498	1e-22	316498	17
P171	5	1.089	328786230	2	GTP-binding protein Rit2 [Apis mellifera]. XP_395139.2 GI	1e-26	270009456	4e-26	hypothetical protein TcasGA2_TC008717 [Tribolium castaneum].	7	Ric-PA	3e-26	2R	JGI_V11_231811	4e-22	231811	174
Tc03318	5	6.916	328792720	1	hypothetical protein LOC551906 [Apis mellifera]. XP_624295.3 GI	4e-10	270007111	1e-09	hypothetical protein TcasGA2_TC013564 [Tribolium castaneum].	5	Atu-PA	2e-10	3R	.	.	.	.
P111	5	8.307	328786869	11	exportin-4-like [Apis mellifera]. XP_001121681.2 GI	3e-35	.	.	.	.	.	.	.	.	.	.	.
Tc30332	5	9.451	328786986	11	acyl-CoA synthetase short-chain family member 3, XP_397379.4 GI	1e-06	.	.	.	.	AcCoAS-PA	3e-08	3L	JGI_V11_329494	6e-06	329494	121
P006	5	9.905	328792450	1	COP9 signalosome complex subunit 2-like isoform 1 [Apis XP_392587.3 GI	2e-93	270014618	8e-94	hypothetical protein TcasGA2_TC004662 [Tribolium castaneum].	1=X	alien-PB	4e-90	2L	JGI_V11_307388	3e-91	307388	62
Tc03357	5	9.905	.	.	.	.	270013264	1e-16	hypothetical protein TcasGA2_TC011845 [Tribolium castaneum].	9	CG6486-PA	3e-13	3L	JGI_V11_306287	1e-09	306287	48
Tc05579	5	10.588	328779125	15	28S ribosomal protein S18c, mitochondrial-like [Apis XP_003249593.1 GI	9e-16	270014097	1e-18	hypothetical protein TcasGA2_TC012801 [Tribolium castaneum].	9	mRpS18C-PA	2e-17	3R	.	.	.	.
TcP5CS	5	10.588	328791738	1	delta-1-pyrroline-5-carboxylate synthase-like [Apis XP_396399.3 GI	1e-25	270002534	3e-29	hypothetical protein TcasGA2_TC004842 [Tribolium castaneum].	2	CG7470-PA	8e-24	3L	.	.	.	.
Tc34449	5	11.047	328789379	2	LOW QUALITY PROTEIN protein sarah [Apis mellifera]. XP_396593.3 GI	2e-23	270002743	5e-22	sarah - - [Tribolium castaneum].	2	sra-PA	4e-21	3R	.	.	.	.
Tc24957	5	11.246	.	.	.	.	270006761	5e-16	hypothetical protein TcasGA2_TC013129 [Tribolium castaneum].	5	CG18348-PA	1e-16	3L	JGI_V11_302739	9e-15	302739	187
Tc29634	5	12.38	328789513	2	zinc transporter 9-like [Apis mellifera]. XP_394292.3 GI	4e-40	270005302	1e-40	hypothetical protein TcasGA2_TC007348 [Tribolium castaneum].	4	CG8632-PA	1e-37	2R	.	.	.	.
P008	5	13.294	110759329	9	xanthine dehydrogenase [Apis mellifera]. XP_001119950.1 GI	1e-21	270014998	3e-26	hypothetical protein TcasGA2_TC013628 [Tribolium castaneum].	1=X	CG18516-PA	8e-22	3R	JGI_V11_308494	3e-27	308494	8
Tc37998	5	18.988	328792356	1	semaphorin-1A [Apis mellifera]. XP_394163.3 GI	1e-47	270011103	3e-50	semaphorin-1a-like protein - [Tribolium castaneum].	7	Sema-1a-PA	1e-49	2L	JGI_V11_328717	7e-47	328717	107
Tc30405	5	21.832	.	.	.	.	270010866	5e-26	hypothetical protein TcasGA2_TC015907 [Tribolium castaneum].	7	.	.	.	JGI_V11_301660	6e-35	301660	14
Tc35806	5	22.772	328779156	14	dipeptidase 1-like [Apis mellifera]. XP_396377.3 GI	5e-20	270007735	7e-20	hypothetical protein TcasGA2_TC014432 [Tribolium castaneum].	5	CG31746-PA	2e-20	2L	JGI_V11_196706	8e-19	196706	24
Tc09108	5	26.144	328783268	15	mothers against decapentaplegic homolog 4 isoform 1 XP_392838.4 GI	1e-71	270015138	1e-72	Medea - - [Tribolium castaneum].	1=X	Med-PA	2e-72	3R	JGI_V11_300607	3e-33	300607	104
P012	6	0	.	.	.	.	270003460	4e-50	hypothetical protein TcasGA2_TC002698 [Tribolium castaneum].	3	Trxr-1-PC	6e-49	X	JGI_V11_197043	5e-06	197043	26
Tc31421	6	0.031	66514147	8	alpha-mannosidase 2 [Apis mellifera]. XP_396290.2 GI	2e-09	270007603	9e-12	hypothetical protein TcasGA2_TC014283 [Tribolium castaneum].	5	alpha-Man-IIb-PA	2e-14	3R	.	.	.	.
Tc26965	6	2.04	328787419	8	optic atrophy 1-like isoform 2 [Apis mellifera]. XP_623413.2 GI	2e-39	270006550	5e-40	hypothetical protein TcasGA2_TC010420 [Tribolium castaneum].	5	CG8479-PB	5e-35	2R	.	.	.	.
TcCYC	6	2.969	.	.	.	.	270011766	9e-15	hypothetical protein TcasGA2_TC005841 [Tribolium castaneum].	8	Cyt-c-p-PA	1e-16	2L	.	.	.	.
Tc26712	6	4.344	66555130	8	sterol regulatory element-binding protein XP_394934.2 GI	3e-08	.	.	.	.	SCAP-PA	1e-08	2R	.	.	.	.
Tc07480	6	16.292	328784392	7	tetratricopeptide repeat protein 37-like [Apis XP_395911.4 GI	8e-06	.	.	.	.	CG8777-PA	2e-06	2R	.	.	.	.
Tc27371	6	22.178	48098309	14	methylcrotonoyl-CoA carboxylase beta chain, XP_394033.1 GI	3e-31	270010681	2e-30	hypothetical protein TcasGA2_TC010120 [Tribolium castaneum].	7	CG3267-PA	2e-31	2R	.	.	.	.
Tc26813	7	0	110757782	6	innexin inx1-like [Apis mellifera]. XP_001121323.1 GI	1e-12	270000817	3e-13	hypothetical protein TcasGA2_TC011064 [Tribolium castaneum].	10	ogre-PB	2e-13	X	JGI_V11_306009	4e-13	306009	43
P051	7	4.016	.	.	.	.	.	.	.	.	Hsc70-1-PC	3e-55	3L	JGI_V11_256736	2e-58	256736	96
TcHSP70	7	4.016	.	.	.	.	.	.	.	.	Hsc70-1-PC	2e-50	3L	JGI_V11_256736	2e-53	256736	96
P162	7	5.893	.	.	.	.	270014225	1e-15	muscle-specific protein 300 [Tribolium castaneum].	9	Msp-300-PB	1e-15	2L	.	.	.	.
Tc24136	7	7.32	66519264	11	glutaredoxin-related protein 5, mitochondrial [Apis XP_625213.1 GI	4e-43	270006202	9e-47	hypothetical protein TcasGA2_TC008371 [Tribolium castaneum].	4	CG14407-PA	5e-42	X	JGI_V11_229030	1e-23	229030	142
Tc26359	7	10.506	328776724	11	cycle [Apis mellifera]. XP_001121441.2 GI	6e-08	270004808	8e-08	cycle protein - [Tribolium castaneum].	3	.	.	.	.	.	.	.
Rpol	7	12.25	328786720	10	DNA-directed RNA polymerase, mitochondrial-like [Apis XP_001121402.2 GI	1e-94	270012086	0	hypothetical protein TcasGA2_TC006188 [Tribolium castaneum].	8	CG4644-PA	0	2L	JGI_V11_264936	7e-105	264936	232
Tc34574	7	12.449	.	.	.	.	.	.	.	.	CG8446-PA	1e-06	2R	.	.	.	.
Tc30832	7	12.92	328786720	10	DNA-directed RNA polymerase, mitochondrial-like [Apis XP_001121402.2 GI	2e-27	270012086	8e-28	hypothetical protein TcasGA2_TC006188 [Tribolium castaneum].	8	CG4644-PA	5e-27	2L	JGI_V11_264936	5e-08	264936	232
Tc05997	7	13.612	328783133	1	dolichol kinase-like [Apis mellifera]. XP_001120027.2 GI	7e-20	270002035	1e-15	hypothetical protein TcasGA2_TC000975 [Tribolium castaneum].	2	CG8311-PA	7e-18	2R	.	.	.	.
TcTFB1	7	13.612	328792787	1	dimethyladenosine transferase 1, mitochondrial [Apis XP_001121333.2 GI	1e-19	270014921	5e-23	hypothetical protein TcasGA2_TC011527 [Tribolium castaneum].	1=X	CG7319-PC	3e-21	3L	.	.	.	.
P184	7	18.365	66520256	11	electron transfer flavoprotein subunit beta-like [Apis XP_393789.2 GI	6e-44	270009447	5e-48	hypothetical protein TcasGA2_TC008707 [Tribolium castaneum].	7	CG7834-PB	2e-47	3R	.	.	.	.
Tc01480	7	18.427	328787509	12	neprilysin 2 [Apis mellifera]. XP_393860.4 GI	1e-22	270006672	6e-21	hypothetical protein TcasGA2_TC013030 [Tribolium castaneum].	5	Nep2-PA	6e-19	3R	JGI_V11_187662	4e-21	187662	10
Tc28058	7	20.304	110751345	2	cullin-5 [Apis mellifera]. XP_623958.2 GI	3e-48	270002142	1e-47	hypothetical protein TcasGA2_TC001104 [Tribolium castaneum].	2	cul-5-PA	2e-46	3R	JGI_V11_228373	1e-08	228373	100
Tc05573	7	23.325	328777299	13	[Pyruvate dehydrogenase [lipoamide]] kinase, XP_003249312.1 GI	1e-10	270010109	3e-08	hypothetical protein TcasGA2_TC009468 [Tribolium castaneum].	7	Pdk-PA	3e-09	2R	.	.	.	.
Tc37856	7	25.749	66534424	10	nicotinate phosphoribosyltransferase-like isoform 1 XP_623279.1 GI	1e-12	270000973	5e-12	hypothetical protein TcasGA2_TC011250 [Tribolium castaneum].	10	CG3714-PE	6e-13	2L	.	.	.	.
Tc33502	8	0	328780399	15	putative aminopeptidase W07G4.4-like [Apis mellifera]. XP_394104.2 GI	6e-19	270014120	7e-12	hypothetical protein TcasGA2_TC012824 [Tribolium castaneum].	9	Dip-B-PA	1e-10	3R	.	.	.	.
P128	8	1.36	66529252	8	dnaJ homolog subfamily C member 7-like isoform 1 [Apis XP_393522.2 GI	1e-13	270007594	2e-11	hypothetical protein TcasGA2_TC014273 [Tribolium castaneum].	5	Tpr2-PA	3e-11	2L	.	.	.	.
Tc11639	8	1.636	328781485	1	protein unc-119 homolog B [Apis mellifera]. XP_396881.3 GI	2e-21	270008812	2e-23	hypothetical protein TcasGA2_TC015415 [Tribolium castaneum].	6	unc-119-PA	2e-21	X	.	.	.	.
P078	8	2.74	328777964	11	anion exchange protein 2-like [Apis mellifera]. XP_001121404.2 GI	1e-68	270003786	1e-75	hypothetical protein TcasGA2_TC003062 [Tribolium castaneum].	3	CG8177-PF	1e-73	3L	JGI_V11_313101	3e-41	313101	8
Tc37872	8	7.252	.	.	.	.	.	.	.	.	babo-PB	1e-06	2R	.	.	.	.
Tc00860	8	7.914	.	.	.	.	270004482	3e-27	hypothetical protein TcasGA2_TC003836 [Tribolium castaneum].	3	CG7039-PA	7e-14	X	JGI_V11_312347	8e-13	312347	6
Tc33001	8	8.598	328779129	10	sodium/hydrogen exchanger 3 [Apis mellifera]. XP_391857.3 GI	1e-38	270004444	2e-37	hypothetical protein TcasGA2_TC003796 [Tribolium castaneum].	3	Nhe2-PA	2e-38	2L	JGI_V11_301159	3e-32	301159	1205
Tc38451	8	8.797	66517238	10	COP9 signalosome complex subunit 6-like [Apis XP_393678.2 GI	7e-28	.	.	.	.	CSN6-PA	2e-26	3R	.	.	.	.
TcGOT2	8	9.943	110755553	3	aspartate aminotransferase, mitochondrial isoform 1 XP_396131.3 GI	2e-53	270006661	4e-61	hypothetical protein TcasGA2_TC013019 [Tribolium castaneum].	5	Got2-PB	1e-54	2L	JGI_V11_308666	2e-29	308666	83
Tc39327	8	11.054	328790497	8	hypothetical protein LOC412161 [Apis mellifera]. XP_395624.4 GI	4e-14	270002772	2e-13	fruitless - - [Tribolium castaneum].	2	fru-PA	3e-13	3R	JGI_V11_327185	1e-12	327185	87
TcGPT	8	12.202	66563168	8	alanine aminotransferase 2-like isoform 1 [Apis XP_392720.2 GI	1e-43	.	.	.	.	CG1640-PF	4e-39	X	.	.	.	.
Tc03180	8	14.504	.	.	.	.	.	.	.	.	CG8177-PF	3e-06	3L	JGI_V11_40435	1e-18	40435	18
Tc31626	8	17.787	66551405	6	THO complex subunit 3-like [Apis mellifera]. XP_396624.2 GI	6e-35	270003067	1e-34	hypothetical protein TcasGA2_TC000095 [Tribolium castaneum].	3	tex-PA	5e-32	3R	JGI_V11_330675	4e-09	330675	145
Tc03779	8	21.331	328775879	3	beta-1,4-N-acetylgalactosaminyltransferase bre-4 [Apis XP_394839.3 GI	1e-10	270012269	2e-09	hypothetical protein TcasGA2_TC006388 [Tribolium castaneum].	8	beta4GalNAcTA-PA	2e-08	2R	JGI_V11_66403	6e-07	66403	356
P152	8	29.19	110749550	1	coiled-coil-helix-coiled-coil-helix domain-containing XP_001120845.1 GI	3e-10	.	.	.	.	.	.	.	.	.	.	.
P180	8	29.223	328790902	1	islet cell autoantigen 1-like [Apis mellifera]. XP_392866.3 GI	5e-43	270003491	1e-31	hypothetical protein TcasGA2_TC002734 [Tribolium castaneum].	3	CG10566-PA	6e-31	3L	.	.	.	.
Tc21931	8	29.223	48140222	1	rRNA-processing protein FCF1 homolog [Apis mellifera]. XP_397091.1 GI	1e-52	270005079	1e-52	hypothetical protein TcasGA2_TC007087 [Tribolium castaneum].	4	Bka-PA	2e-51	2L	.	.	.	.
TcRISP	8	30.802	328776195	6	cytochrome b-c1 complex subunit Rieske, mitochondrial XP_394657.2 GI	2e-39	270004785	7e-41	hypothetical protein TcasGA2_TC000043 [Tribolium castaneum].	3	RFeSP-PB	5e-41	2L	JGI_V11_47869	1e-25	47869	14
P073	9	0	328776766	11	putative serine protease K12H4.7-like [Apis mellifera]. XP_395356.3 GI	2e-28	270004132	2e-28	hypothetical protein TcasGA2_TC003450 [Tribolium castaneum].	3	CG9953-PA	8e-29	3L	.	.	.	.
Tc33328	9	3.334	110764149	16	beta-galactosidase-like [Apis mellifera]. XP_001121565.1 GI	1e-06	.	.	.	.	Ect3-PA	9e-12	3R	.	.	.	.
Tc36339	9	3.928	328786971	11	actin-related protein 2/3 complex subunit 4 [Apis XP_001122049.2 GI	9e-20	270009038	5e-21	hypothetical protein TcasGA2_TC015671 [Tribolium castaneum].	6	Arc-p20-PA	1e-21	2L	.	.	.	.
Tc01625	9	7.895	328788793	1	ubiquitin carboxyl-terminal hydrolase 31-like isoform 1 XP_396802.3 GI	3e-21	270008628	8e-20	hypothetical protein TcasGA2_TC015173 [Tribolium castaneum].	6	CG5798-PA	2e-18	3R	JGI_V11_310510	2e-30	310510	2
Tc07044	9	12.146	328789068	7	transcription elongation regulator 1 isoform 1 [Apis XP_392573.4 GI	1e-29	270002439	3e-28	hypothetical protein TcasGA2_TC004501 [Tribolium castaneum].	2	CG31367-PA	3e-25	3R	.	.	.	.
Tc24859	9	12.146	328791302	11	syntaxin-1A [Apis mellifera]. XP_393760.4 GI	2e-13	270014238	6e-17	Syntaxin 1A - [Tribolium castaneum].	9	Syx1A-PA	7e-13	3R	.	.	.	.
Tc33247	9	12.19	110751353	2	e3 ubiquitin-protein ligase makorin-1 [Apis mellifera]. XP_001121251.1 GI	1e-13	270014530	7e-14	hypothetical protein TcasGA2_TC004145 [Tribolium castaneum].	1=X	CG5347-PA	4e-11	X	.	.	.	.
Tc28594	9	19.359	48105783	16	DNA-directed RNA polymerase II subunit RPB9 [Apis XP_396002.1 GI	2e-10	270015174	4e-27	hypothetical protein TcasGA2_TC030689 [Tribolium castaneum].	1=X	CG33785-PA	2e-33	2R	JGI_V11_53771	2e-06	53771	37
Tc06401	9	20.552	328788255	5	serine/threonine-protein phosphatase 5 [Apis mellifera]. XP_624242.2 GI	4e-09	270005134	5e-09	hypothetical protein TcasGA2_TC007143 [Tribolium castaneum].	4	rdgC-PA	3e-10	3L	JGI_V11_72831	5e-06	72831	12722
Tc30677	9	24.008	66517310	10	DNA-directed RNA polymerase III subunit RPC2 isoform 1 XP_625037.1 GI	2e-52	270007487	1e-46	hypothetical protein TcasGA2_TC014075 [Tribolium castaneum].	5	RpIII128-PA	1e-52	2R	JGI_V11_305037	6e-44	305037	32
Tc28278	9	26.138	328776834	7	hypothetical protein LOC726842 [Apis mellifera]. XP_001122560.2 GI	7e-32	270009144	2e-30	hypothetical protein TcasGA2_TC015795 [Tribolium castaneum].	6	bi-PA	2e-31	X	JGI_V11_16384	7e-15	16384	53
Tc28684	9	28.224	328789682	2	LOW QUALITY PROTEIN twitchin [Apis mellifera]. XP_003251305.1 GI	9e-18	270014673	1e-19	hypothetical protein TcasGA2_TC004721 [Tribolium castaneum].	1=X	sls-PC	4e-07	3L	.	.	.	.
Tc06955	10	0	.	.	.	.	270004629	1e-07	hypothetical protein TcasGA2_TC003998 [Tribolium castaneum].	3	.	.	.	.	.	.	.
Tc11989	10	4.264	328788635	3	ribosomal RNA small subunit methyltransferase NEP1-like XP_393347.3 GI	7e-49	270010577	1e-42	hypothetical protein TcasGA2_TC009996 [Tribolium castaneum].	7	CG3527-PA	1e-45	X	.	.	.	.
Tc27070	10	10.043	328792552	1	mucolipin-3 isoform 2 [Apis mellifera]. XP_624283.3 GI	5e-12	270012727	5e-12	TRPL - - [Tribolium castaneum].	8	CG8743-PA	8e-13	3L	.	.	.	.
Tc02167	10	11.242	328787768	4	WD repeat-containing protein 37-like [Apis mellifera]. XP_394678.3 GI	3e-45	270006866	2e-47	hypothetical protein TcasGA2_TC013256 [Tribolium castaneum].	5	CG12333-PA	6e-46	3R	JGI_V11_209823	2e-09	209823	13
Tc08854	10	11.682	66508641	5	WD repeat-containing protein 92-like [Apis mellifera]. XP_623878.1 GI	3e-40	270010235	8e-36	hypothetical protein TcasGA2_TC009613 [Tribolium castaneum].	7	CG14353-PA	3e-32	3L	.	.	.	.
Tc41172	10	13.362	328783113	1	apoptosis-inducing factor 1, mitochondrial isoform 1 XP_395674.4 GI	4e-22	270005173	9e-25	hypothetical protein TcasGA2_TC007190 [Tribolium castaneum].	4	CG7263-PB	3e-24	2L	.	.	.	.
Tc02567	10	15.694	328776002	4	chorion peroxidase [Apis mellifera]. XP_395479.3 GI	3e-34	270001273	1e-21	hypothetical protein TcasGA2_TC011222 [Tribolium castaneum].	10	CG5873-PA	5e-34	3R	JGI_V11_317231	4e-35	317231	20
Tc18035	10	16.615	328779712	3	phosphoenolpyruvate carboxykinase [GTP] isoform 1 [Apis XP_396295.3 GI	2e-13	270009775	8e-19	hypothetical protein TcasGA2_TC009072 [Tribolium castaneum].	7	Pepck-PA	6e-21	2R	JGI_V11_212175	1e-17	212175	26
P045	10	20.444	110750860	2	ADP-ribosylation factor-like protein 6-interacting XP_001121279.1 GI	2e-24	270013842	7e-24	hypothetical protein TcasGA2_TC012505 [Tribolium castaneum].	9	CG10326-PA	2e-17	3R	.	.	.	.
Tc30367	10	20.742	328791557	1	TBC1 domain family member 20-like [Apis mellifera]. XP_003251592.1 GI	2e-19	270006908	1e-33	hypothetical protein TcasGA2_TC013341 [Tribolium castaneum].	5	CG4041-PA	8e-06	X	JGI_V11_47047	6e-28	47047	12
Tc30567	10	24.004	328788528	5	putative OPA3-like protein CG13603-like [Apis XP_625038.2 GI	7e-09	270011200	3e-10	hypothetical protein TcasGA2_TC030558 [Tribolium castaneum].	7	CG13601-PA	9e-12	3R	.	.	.	.
Tc06422	10	25.314	.	.	.	.	270009594	1e-28	hypothetical protein TcasGA2_TC008874 [Tribolium castaneum].	7	mus209-PA	8e-31	2R	.	.	.	.
Tc08870	10	26.403	328791170	5	LOW QUALITY PROTEIN protein flightless-1 [Apis XP_003251527.1 GI	6e-44	270013772	1e-44	hypothetical protein TcasGA2_TC012416 [Tribolium castaneum].	9	fliI-PA	2e-43	X	.	.	.	.
P077	10	26.627	.	.	.	.	270002981	3e-10	nanos - - [Tribolium castaneum].	2	nos-PA	8e-14	3R	.	.	.	.
Tc27191	10	27.073	.	.	.	.	270009218	1e-21	GA binding protein transcription factor alpha subunit 60kDa -	6	Ets97D-PA	1e-20	3R	JGI_V11_36179	3e-10	36179	11
P046	11	5.605	.	.	.	.	.	.	.	.	.	.	.	JGI_V11_92990	3e-07	92990	46
Tc07733	11	14.902	66531971	4	kynurenine 3-monooxygenase [Apis mellifera]. XP_624246.1 GI	9e-34	270001961	5e-37	hypothetical protein TcasGA2_TC000876 [Tribolium castaneum].	2	cn-PA	2e-39	2R	.	.	.	.
Tc30264	11	14.902	328788421	5	protein peanut [Apis mellifera]. XP_001121636.2 GI	2e-31	270004061	2e-29	hypothetical protein TcasGA2_TC003373 [Tribolium castaneum].	3	pnut-PA	2e-27	2R	JGI_V11_107198	3e-17	107198	48
Tc30040	11	18.875	328785533	12	transcription factor IIIB 90 kDa subunit-like isoform 2 XP_623775.3 GI	8e-08	270010202	4e-07	hypothetical protein TcasGA2_TC009573 [Tribolium castaneum].	7	Brf-PA	5e-07	3R	.	.	.	.
Tc04160	11	20.267	328787152	11	e3 ubiquitin-protein ligase hyd isoform 1 [Apis XP_392625.4 GI	6e-14	270007492	3e-14	hypothetical protein TcasGA2_TC014081 [Tribolium castaneum].	5	hyd-PA	3e-14	3R	.	.	.	.
Tc02038	11	21.256	.	.	.	.	270014225	2e-34	muscle-specific protein 300 [Tribolium castaneum].	9	Msp-300-PB	8e-26	2L	.	.	.	.
Tc30876	11	23.695	328781343	9	LOW QUALITY PROTEIN glycogen phosphorylase isoform 2 XP_623386.2 GI	5e-62	270006093	1e-60	hypothetical protein TcasGA2_TC008246 [Tribolium castaneum].	4	GlyP-PB	8e-63	2L	.	.	.	.
Tc03369	11	31.626	328790595	8	myosin heavy chain, muscle isoform 1 [Apis mellifera]. XP_393334.4 GI	2e-29	270011842	4e-29	hypothetical protein TcasGA2_TC005924 [Tribolium castaneum].	8	Mhc-PB	1e-30	2L	JGI_V11_219409	5e-13	219409	238
Tc17643	12	6.45	66542696	6	exportin-2 [Apis mellifera]. XP_395332.2 GI	5e-39	270010891	4e-39	hypothetical protein TcasGA2_TC015935 [Tribolium castaneum].	7	Cas-PA	4e-37	2L	.	.	.	.
Tc08680	12	11.767	328779437	14	hypothetical protein LOC408444 [Apis mellifera]. XP_391992.4 GI	5e-46	270012327	4e-41	hypothetical protein TcasGA2_TC006465 [Tribolium castaneum].	8	Myo10A-PA	6e-36	X	JGI_V11_30708	5e-41	30708	9
P167	12	12.825	328790595	8	myosin heavy chain, muscle isoform 1 [Apis mellifera]. XP_393334.4 GI	4e-48	270011842	5e-46	hypothetical protein TcasGA2_TC005924 [Tribolium castaneum].	8	Mhc-PG	6e-46	2L	JGI_V11_219409	4e-26	219409	238
TFAM	12	19.963	.	.	.	.	270012067	7e-22	hypothetical protein TcasGA2_TC006168 [Tribolium castaneum].	8	TFAM-PA	1e-14	3R	JGI_V11_315773	2e-15	315773	15
Tc30218	12	25.997	328780756	16	serine/threonine-protein kinase D3 isoform 1 [Apis XP_003249856.1 GI	2e-62	270010532	3e-62	hypothetical protein TcasGA2_TC009940 [Tribolium castaneum].	7	PKD-PA	8e-59	3R	JGI_V11_308512	2e-60	308512	8
Tc25225	12	26.253	328789808	10	disks large homolog 5-like [Apis mellifera]. XP_393661.3 GI	1e-47	270012301	2e-45	hypothetical protein TcasGA2_TC006425 [Tribolium castaneum].	8	CG6509-PA	1e-29	2L	JGI_V11_308707	1e-11	308707	83
